# Supplementary material for: Di-μ-iodido-bis­{[(4-fluoro­benzoyl­methyl­ene)triphenyl-λ5-phospho­rane]iodido­mercury(II)}
Source: Acta Crystallogr Sect E Struct Rep Online. 2008 Apr 2;64(Pt 5):m612–3. doi: 10.1107/S1600536808008611 (PMC2961191; doi:10.1107/S1600536808008611)
Supplement: Supplementary file 1 [file e-64-0m612-sup1.cif]

##############################################################################
###                                                                        ###
###        Electronic paper (Acta Crystallographica Section E)             ###
###                                                                        ###
##############################################################################
#                                                                            #
# This CIF contains the data in a paper accepted for publication in Acta     #
# Crystallographica Section E. It conforms to the requirements of Notes      #
# for Authors for Section E, and has been peer reviewed under the auspices   #
# of the IUCr Commission on Journals.                                        #
#                                                                            #
# Full details of the Crystallographic Information File format               #
# are given in the paper "The Crystallographic Information File (CIF):       #
# a New Standard Archive File for Crystallography" by S. R. Hall, F. H.      #
# Allen and I. D. Brown [Acta Cryst. (1991), A47, 655-685].                  #
#                                                                            #
# The current version of the core CIF dictionary is obtainable from          #
# ftp://ftp.iucr.org/pub/cif_core.dic. The current version number is 2.4.    #
#                                                                            #
# Software is freely available for graphical display of the structure(s) in  #
# this CIF.  For information consult the CIF home page http://www.iucr.org/  #
# cif/home.html                                                              #
#                                                                            #
# This file may be used for bona fide research purposes within the           #
# scientific community so long as proper attribution is given to the journal # 
# article from which it was obtained.                                        #
#                                                                            #
##############################################################################
                                             
data_global
_audit_creation_method     'PLATON <TABLE ACC> option'
_journal_date_recd_electronic     2008-03-21
_journal_date_accepted     2008-03-31
_journal_name_full     'Acta Crystallographica, Section E'
_journal_year     2008
_journal_volume     64
_journal_issue      5
_journal_page_first     m612
_journal_page_last     m613
_journal_paper_category     QM
_journal_coeditor_code     BT2690
_publ_contact_author_name
; Dr. Mehmet Akkurt
;
_publ_contact_author_address
; Department of Physics
  Faculty of Arts and Sciences
  Erciyes University
  38039 Kayseri
  Turkey
;
_publ_contact_author_email     akkurt@erciyes.edu.tr
_publ_contact_author_fax     '+90-352-4374933'
_publ_contact_author_phone     '+90-352-4374901 ext. 33106'
_publ_section_title
;\
Di-\m-iodido-bis{[(4-fluorobenzoylmethylene)triphenyl-\l^5^-phosphorane]\
iodidomercury(II)}
;
loop_
    _publ_author_name
    _publ_author_address
    'Mehmet Akkurt'
; Department of Physics
  Faculty of Arts and Sciences
  Erciyes University
  38039 Kayseri
  Turkey
;
    'Kazem Karami'
;
Department of Chemistry
Isfahan University of Technology
Isfahan, 84156/83111,
Iran
;
    '\,Serife P\?inar Yal\,c\?in'
; Department of Physics
  Faculty of Arts and Sciences
  Erciyes University
  38039 Kayseri
  Turkey
;
    'Orhan B\"uy\"ukg\"ung\"or'
;
   Department of Physics
   Faculty of Arts and Sciences
   Ondokuz May\?is University
   55139 Samsun
   Turkey
;
data_I
_chemical_name_systematic
;
Di-\m-iodido-
bis{[(4-fluorobenzoylmethylene)triphenyl-\l^5^-phosphorane]iodidomercury(II)}
;
_chemical_name_common     ?
_chemical_formula_moiety     'C52 H40 F2 Hg2 I4 O2 P2'
_chemical_formula_sum     'C52 H40 F2 Hg2 I4 O2 P2'
_chemical_formula_structural     ?
_chemical_formula_iupac     '[Hg2 I4 (C26 H20 F O P)2]'
_chemical_formula_weight     1705.56
_chemical_melting_point     ?
_symmetry_cell_setting     triclinic
_symmetry_space_group_name_H-M     'P -1'
_symmetry_space_group_name_Hall     '-P 1'
loop_
    _symmetry_equiv_pos_site_id
    _symmetry_equiv_pos_as_xyz
    1 x,y,z
    2 -x,-y,-z
_cell_length_a     10.0346(16)
_cell_length_b     11.8594(19)
_cell_length_c     13.235(2)
_cell_angle_alpha     92.513(13)
_cell_angle_beta     111.293(12)
_cell_angle_gamma     113.117(12)
_cell_volume     1317.4(4)
_cell_formula_units_Z     1
_cell_measurement_reflns_used     47681
_cell_measurement_theta_min     1.70
_cell_measurement_theta_max     28.27
_cell_measurement_temperature     293(2)
_cell_special_details
;
;
_exptl_crystal_description     'plate'
_exptl_crystal_colour     'colourless'
_exptl_crystal_size_max     0.260
_exptl_crystal_size_mid     0.170
_exptl_crystal_size_min     0.080
_exptl_crystal_size_rad     ?
_exptl_crystal_density_diffrn     2.150
_exptl_crystal_density_meas     ?
_exptl_crystal_density_method     'Not Measured'
_exptl_crystal_F_000     788
loop_
    _exptl_crystal_face_index_h
    _exptl_crystal_face_index_k
    _exptl_crystal_face_index_l
    _exptl_crystal_face_perp_dist
    0 -24 29 0.0738
    0 1 -1 0.0176
    28 9 -28 0.1196
    -12 20 5 0.2259
    5 -1 -10 0.1716
    -20 -13 23 0.0888
    -17 1 -27 0.1019
    28 29 19 0.1536
    1 6 11 0.1973
    8 -28 23 0.0670
    5 -11 27 0.0828
_exptl_absorpt_coefficient_mu     8.269
_exptl_absorpt_correction_type     'integration'
_exptl_absorpt_process_details     '(X-RED32; Stoe & Cie, 2002)'
_exptl_absorpt_correction_T_min     0.222
_exptl_absorpt_correction_T_max     0.558
_exptl_special_details
;
;
_diffrn_ambient_temperature     293(2)
_diffrn_radiation_type     'Mo K\a'
_diffrn_radiation_wavelength     0.71073
_diffrn_radiation_monochromator     'plane graphite'
_diffrn_measurement_device_type     'Stoe IPDSII'
_diffrn_measurement_device     '2-circle goniometer'
_diffrn_measurement_method     \w
_diffrn_detector_area_resol_mean     6.67
_diffrn_reflns_number     16225
_diffrn_reflns_av_R_equivalents     0.1559
_diffrn_reflns_av_sigmaI/netI     0.1147
_diffrn_reflns_theta_min     1.69
_diffrn_reflns_theta_max     27.00
_diffrn_reflns_theta_full     27.00
_diffrn_measured_fraction_theta_max     0.966
_diffrn_measured_fraction_theta_full     0.966
_diffrn_reflns_limit_h_min     -12
_diffrn_reflns_limit_h_max     12
_diffrn_reflns_limit_k_min     -15
_diffrn_reflns_limit_k_max     15
_diffrn_reflns_limit_l_min     -16
_diffrn_reflns_limit_l_max     16
_diffrn_reflns_reduction_process
;
;
_diffrn_standards_number     0
_diffrn_standards_interval_count     .
_diffrn_standards_interval_time     .
_diffrn_standards_decay_%     ?
_refine_special_details
;
Refinement on <i>F</i>^2^ for ALL reflections except those flagged by the user
for potential systematic errors. Weighted <i>R</i>-factors <i>wR</i> and all
goodnesses of fit <i>S</i> are based on <i>F</i>^2^, conventional
<i>R</i>-factors <i>R</i> are based on <i>F</i>, with <i>F</i> set to zero for
negative <i>F</i>^2^. The observed criterion of <i>F</i>^2^ > \s(<i>F</i>^2^)
is used only for calculating -<i>R</i>-factor-obs <i>etc</i>. and is not
relevant to the choice of reflections for refinement. <i>R</i>-factors based
on <i>F</i>^2^ are statistically about twice as large as those based on
<i>F</i>, and <i>R</i>-factors based on ALL data will be even larger.
;
_reflns_number_total     5553
_reflns_number_gt     4486
_reflns_threshold_expression     I>2\s(I)
_refine_ls_structure_factor_coef     Fsqd
_refine_ls_matrix_type     full
_refine_ls_R_factor_all     0.0682
_refine_ls_R_factor_gt     0.0447
_refine_ls_wR_factor_gt     0.0833
_refine_ls_wR_factor_ref     0.0894
_refine_ls_goodness_of_fit_ref     1.053
_refine_ls_restrained_S_all     1.053
_refine_ls_number_reflns     5553
_refine_ls_number_parameters     289
_refine_ls_number_restraints     0
_refine_ls_number_constraints     ?
_refine_ls_hydrogen_treatment     constr
_refine_ls_weighting_scheme     'calc'
_refine_ls_weighting_details
         'calc w=1/[\s^2^(Fo^2^)+(0.0388P)^2^+0.7953P] where P=(Fo^2^+2Fc^2^)/3'
_atom_sites_solution_hydrogens     'geom'
_atom_sites_solution_primary     'direct'
_atom_sites_solution_secondary     'difmap'
_refine_ls_shift/su_max     0.001
_refine_ls_shift/su_mean     0.000
_refine_diff_density_max     1.002
_refine_diff_density_min     -0.666
_refine_ls_extinction_method     'none'
_refine_ls_abs_structure_details     ?
_refine_ls_abs_structure_Flack     .
loop_
    _atom_type_symbol
    _atom_type_description
    _atom_type_scat_dispersion_real
    _atom_type_scat_dispersion_imag
    _atom_type_scat_source
    P P 0.1023 0.0942 'International Tables Vol C Tables 4.2.6.8 and 6.1.1.4'
    O O 0.0106 0.0060 'International Tables Vol C Tables 4.2.6.8 and 6.1.1.4'
    I I -0.4742 1.8119 'International Tables Vol C Tables 4.2.6.8 and 6.1.1.4'
    Hg Hg -2.3894 9.2266 'International Tables Vol C Tables 4.2.6.8 and 6.1.1.4'
    F F 0.0171 0.0103 'International Tables Vol C Tables 4.2.6.8 and 6.1.1.4'
    H H 0.0000 0.0000 'International Tables Vol C Tables 4.2.6.8 and 6.1.1.4'
    C C 0.0033 0.0016 'International Tables Vol C Tables 4.2.6.8 and 6.1.1.4'
_computing_data_collection     'X-AREA (Stoe & Cie, 2002)'
_computing_cell_refinement     'X-AREA (Stoe & Cie, 2002)'
_computing_data_reduction     'X-RED32 (Stoe & Cie, 2002)'
_computing_structure_solution     'SIR97 (Altomare <i>et al.</i>,  1999)'
_computing_structure_refinement     'SHELXL97  (Sheldrick, 2008)'
_computing_molecular_graphics     'ORTEP-3 for Windows (Farrugia, 1997)'
_computing_publication_material     'WinGX (Farrugia, 1999)'
loop_
    _atom_site_type_symbol
    _atom_site_label
    _atom_site_fract_x
    _atom_site_fract_y
    _atom_site_fract_z
    _atom_site_U_iso_or_equiv
    _atom_site_thermal_displace_type
    _atom_site_calc_flag
    _atom_site_refinement_flags
    _atom_site_occupancy
    Hg Hg1 0.53557(3) 0.65438(3) 0.42856(2) 0.05810(10)
                                                      Uani . . 1.000
    I I1 0.29177(6) 0.52860(4) 0.49338(4) 0.0650(2) Uani . . 1.000
    I I2 0.76379(6) 0.86528(5) 0.57953(4) 0.0727(2) Uani . . 1.000
    P P1 0.58806(17) 0.74049(12) 0.20232(11) 0.0389(4) Uani . . 1.000
    F F1 -0.1102(8) 0.0461(5) 0.0631(6) 0.133(3) Uani . . 1.000
    O O1 0.2430(5) 0.6313(4) 0.1541(4) 0.0613(16) Uani . . 1.000
    C C1 0.7783(7) 0.7396(5) 0.2330(5) 0.0445(17) Uani . . 1.000
    C C2 0.8580(8) 0.7185(7) 0.3349(5) 0.062(2) Uani . . 1.000
    C C3 0.9949(9) 0.7038(8) 0.3566(6) 0.069(3) Uani . . 1.000
    C C4 1.0532(9) 0.7126(8) 0.2760(7) 0.074(3) Uani . . 1.000
    C C5 0.9746(10) 0.7344(9) 0.1756(7) 0.080(3) Uani . . 1.000
    C C6 0.8373(9) 0.7470(7) 0.1524(7) 0.065(3) Uani . . 1.000
    C C7 0.6204(7) 0.8894(5) 0.2717(5) 0.0442(17) Uani . . 1.000
    C C8 0.7676(8) 0.9929(6) 0.3076(6) 0.061(2) Uani . . 1.000
    C C9 0.7889(11) 1.1059(6) 0.3622(7) 0.076(3) Uani . . 1.000
    C C10 0.6674(12) 1.1146(7) 0.3787(6) 0.078(3) Uani . . 1.000
    C C11 0.5234(11) 1.0153(7) 0.3426(7) 0.072(3) Uani . . 1.000
    C C12 0.4974(9) 0.9025(6) 0.2876(6) 0.061(2) Uani . . 1.000
    C C13 0.4969(7) 0.7270(5) 0.0543(5) 0.0423(17) Uani . . 1.000
    C C14 0.5281(8) 0.8339(6) 0.0109(5) 0.0548(19) Uani . . 1.000
    C C15 0.4683(10) 0.8238(7) -0.1016(6) 0.068(3) Uani . . 1.000
    C C16 0.3754(10) 0.7082(7) -0.1731(6) 0.069(2) Uani . . 1.000
    C C17 0.3410(9) 0.6005(6) -0.1319(5) 0.061(2) Uani . . 1.000
    C C18 0.4023(8) 0.6097(5) -0.0176(5) 0.0527(19) Uani . . 1.000
    C C19 0.4769(6) 0.6070(5) 0.2440(4) 0.0401(17) Uani . . 1.000
    C C20 0.3012(7) 0.5596(6) 0.1835(5) 0.0463(17) Uani . . 1.000
    C C21 0.1984(7) 0.4217(6) 0.1586(5) 0.0539(19) Uani . . 1.000
    C C22 0.0358(9) 0.3826(8) 0.1146(8) 0.078(3) Uani . . 1.000
    C C23 -0.0692(11) 0.2564(10) 0.0825(10) 0.107(4) Uani . . 1.000
    C C24 -0.0083(12) 0.1715(8) 0.0951(8) 0.088(3) Uani . . 1.000
    C C25 0.1511(11) 0.2031(7) 0.1366(7) 0.081(3) Uani . . 1.000
    C C26 0.2542(8) 0.3310(6) 0.1691(6) 0.063(2) Uani . . 1.000
    H H2 0.81880 0.71420 0.38910 0.0740 Uiso calc R 1.000
    H H3 1.04710 0.68820 0.42450 0.0830 Uiso calc R 1.000
    H H4 1.14600 0.70380 0.28970 0.0890 Uiso calc R 1.000
    H H5 1.01540 0.74060 0.12210 0.0960 Uiso calc R 1.000
    H H6 0.78430 0.76050 0.08360 0.0780 Uiso calc R 1.000
    H H8 0.85050 0.98690 0.29550 0.0730 Uiso calc R 1.000
    H H9 0.88720 1.17580 0.38750 0.0900 Uiso calc R 1.000
    H H10 0.68370 1.19050 0.41570 0.0940 Uiso calc R 1.000
    H H11 0.44150 1.02310 0.35490 0.0860 Uiso calc R 1.000
    H H12 0.39720 0.83480 0.26100 0.0730 Uiso calc R 1.000
    H H14 0.59000 0.91280 0.05830 0.0650 Uiso calc R 1.000
    H H15 0.49070 0.89610 -0.13000 0.0820 Uiso calc R 1.000
    H H16 0.33570 0.70260 -0.24940 0.0820 Uiso calc R 1.000
    H H17 0.27730 0.52210 -0.18020 0.0730 Uiso calc R 1.000
    H H18 0.38010 0.53740 0.01070 0.0630 Uiso calc R 1.000
    H H19 0.50550 0.53940 0.23070 0.0480 Uiso calc R 1.000
    H H22 -0.00370 0.44230 0.10640 0.0940 Uiso calc R 1.000
    H H23 -0.17860 0.23040 0.05300 0.1290 Uiso calc R 1.000
    H H25 0.18880 0.14240 0.14280 0.0970 Uiso calc R 1.000
    H H26 0.36340 0.35610 0.19860 0.0750 Uiso calc R 1.000
loop_
    _atom_site_aniso_label
    _atom_site_aniso_U_11
    _atom_site_aniso_U_22
    _atom_site_aniso_U_33
    _atom_site_aniso_U_12
    _atom_site_aniso_U_13
    _atom_site_aniso_U_23
    Hg1 0.0633(2) 0.0652(2) 0.04840(10)
                                      0.02850(10)
                                                0.02560(10)
                                                          0.01200(10)
    I1 0.0709(3) 0.0725(3) 0.0830(3) 0.0449(2) 0.0483(3) 0.0334(2)
    I2 0.0717(3) 0.0778(3) 0.0580(3) 0.0308(2) 0.0200(2) -0.0026(2)
    P1 0.0372(7) 0.0383(7) 0.0415(7) 0.0166(6) 0.0172(6) 0.0033(5)
    F1 0.110(4) 0.067(3) 0.161(6) -0.022(3) 0.062(4) -0.009(3)
    O1 0.049(2) 0.065(3) 0.074(3) 0.033(2) 0.021(2) 0.015(2)
    C1 0.043(3) 0.039(3) 0.045(3) 0.014(2) 0.017(2) -0.002(2)
    C2 0.050(4) 0.094(5) 0.036(3) 0.036(3) 0.010(3) -0.003(3)
    C3 0.054(4) 0.094(5) 0.049(4) 0.037(4) 0.009(3) -0.005(3)
    C4 0.050(4) 0.094(5) 0.079(5) 0.036(4) 0.025(4) 0.003(4)
    C5 0.077(5) 0.120(7) 0.084(5) 0.056(5) 0.059(5) 0.041(5)
    C6 0.066(4) 0.083(5) 0.070(4) 0.040(4) 0.043(4) 0.030(3)
    C7 0.048(3) 0.046(3) 0.044(3) 0.027(3) 0.018(2) 0.008(2)
    C8 0.057(4) 0.056(4) 0.055(4) 0.024(3) 0.010(3) -0.007(3)
    C9 0.078(5) 0.045(4) 0.081(5) 0.019(3) 0.020(4) -0.006(3)
    C10 0.110(7) 0.061(4) 0.067(4) 0.059(5) 0.019(4) -0.001(3)
    C11 0.089(6) 0.071(5) 0.074(5) 0.051(4) 0.036(4) 0.007(4)
    C12 0.068(4) 0.058(4) 0.070(4) 0.036(3) 0.033(4) 0.011(3)
    C13 0.041(3) 0.043(3) 0.046(3) 0.021(2) 0.019(2) 0.005(2)
    C14 0.057(4) 0.048(3) 0.049(3) 0.018(3) 0.017(3) 0.007(2)
    C15 0.088(5) 0.059(4) 0.059(4) 0.031(4) 0.033(4) 0.022(3)
    C16 0.090(5) 0.074(4) 0.042(3) 0.044(4) 0.019(3) 0.009(3)
    C17 0.073(4) 0.058(4) 0.045(3) 0.031(3) 0.015(3) -0.002(3)
    C18 0.060(4) 0.038(3) 0.055(3) 0.020(3) 0.021(3) 0.002(2)
    C19 0.040(3) 0.043(3) 0.041(3) 0.019(2) 0.020(2) 0.008(2)
    C20 0.041(3) 0.056(3) 0.042(3) 0.022(3) 0.017(2) 0.007(2)
    C21 0.045(3) 0.059(4) 0.048(3) 0.011(3) 0.023(3) 0.003(3)
    C22 0.048(4) 0.074(5) 0.105(6) 0.017(4) 0.036(4) 0.002(4)
    C23 0.052(5) 0.098(7) 0.136(9) -0.001(5) 0.043(5) -0.018(6)
    C24 0.088(6) 0.061(5) 0.082(5) -0.008(5) 0.046(5) -0.001(4)
    C25 0.087(6) 0.052(4) 0.077(5) 0.012(4) 0.025(4) 0.012(3)
    C26 0.052(4) 0.054(4) 0.059(4) 0.010(3) 0.014(3) 0.007(3)
_geom_special_details
;
Bond distances, angles <i>etc</i>. have been calculated using the rounded
fractional coordinates. All su's are estimated from the variances of the
(full) variance-covariance matrix. The cell e.s.d.'s are taken into account in
the estimation of distances, angles and torsion angles
;
loop_
    _geom_bond_atom_site_label_1
    _geom_bond_atom_site_label_2
    _geom_bond_site_symmetry_1
    _geom_bond_site_symmetry_2
    _geom_bond_distance
    _geom_bond_publ_flag
    Hg1 I1 . . 2.7780(8) yes
    Hg1 I2 . . 2.6895(7) yes
    Hg1 C19 . . 2.281(5) yes
    Hg1 I1 . 2_666 3.2599(8) yes
    P1 C1 . . 1.806(8) .
    P1 C7 . . 1.805(6) .
    P1 C13 . . 1.805(6) .
    P1 C19 . . 1.787(6) .
    F1 C24 . . 1.369(11) .
    O1 C20 . . 1.212(9) .
    C1 C2 . . 1.387(9) no
    C1 C6 . . 1.387(12) no
    C2 C3 . . 1.381(13) no
    C3 C4 . . 1.381(13) no
    C4 C5 . . 1.373(12) no
    C5 C6 . . 1.369(15) no
    C7 C8 . . 1.389(10) no
    C7 C12 . . 1.389(13) no
    C8 C9 . . 1.394(11) no
    C9 C10 . . 1.355(17) no
    C10 C11 . . 1.348(14) no
    C11 C12 . . 1.375(11) no
    C13 C14 . . 1.385(9) no
    C13 C18 . . 1.390(8) no
    C14 C15 . . 1.368(9) no
    C15 C16 . . 1.373(11) no
    C16 C17 . . 1.378(10) no
    C17 C18 . . 1.391(9) no
    C19 C20 . . 1.491(10) no
    C20 C21 . . 1.493(9) no
    C21 C22 . . 1.382(13) no
    C21 C26 . . 1.385(11) no
    C22 C23 . . 1.383(15) no
    C23 C24 . . 1.356(17) no
    C24 C25 . . 1.369(17) no
    C25 C26 . . 1.394(11) no
    C2 H2 . . 0.9300 no
    C3 H3 . . 0.9300 no
    C4 H4 . . 0.9300 no
    C5 H5 . . 0.9300 no
    C6 H6 . . 0.9300 no
    C8 H8 . . 0.9300 no
    C9 H9 . . 0.9300 no
    C10 H10 . . 0.9300 no
    C11 H11 . . 0.9300 no
    C12 H12 . . 0.9300 no
    C14 H14 . . 0.9300 no
    C15 H15 . . 0.9300 no
    C16 H16 . . 0.9300 no
    C17 H17 . . 0.9300 no
    C18 H18 . . 0.9300 no
    C19 H19 . . 0.9800 no
    C22 H22 . . 0.9300 no
    C23 H23 . . 0.9300 no
    C25 H25 . . 0.9300 no
    C26 H26 . . 0.9300 no
loop_
    _geom_contact_atom_site_label_1
    _geom_contact_atom_site_label_2
    _geom_contact_distance
    _geom_contact_site_symmetry_1
    _geom_contact_site_symmetry_2
    _geom_contact_publ_flag
    Hg1 C2 3.694(9) . . no
    Hg1 C12 3.624(7) . . no
    Hg1 C26 4.216(7) . . no
    Hg1 H2 2.8900 . . no
    Hg1 H12 3.4500 . . no
    Hg1 H26 3.9000 . . no
    I2 C25 3.739(8) . 2_666 no
    I2 C7 3.863(6) . . no
    I1 H2 3.3300 . 2_666 no
    I1 H10 3.3800 . 2_676 no
    I2 H2 3.3600 . . no
    I2 H8 3.2500 . 2_776 no
    I2 H11 3.1800 . 2_676 no
    F1 C14 3.292(11) . 1_445 no
    F1 H14 2.7700 . 1_445 no
    O1 C4 3.271(11) . 1_455 no
    O1 C12 3.124(8) . . no
    O1 C13 3.135(9) . . no
    O1 C18 3.270(9) . . no
    O1 H4 2.5900 . 1_455 no
    O1 H12 2.3200 . . no
    O1 H22 2.4400 . . no
    C2 Hg1 3.694(9) . . no
    C4 O1 3.271(11) . 1_655 no
    C6 C14 3.558(12) . . no
    C7 I2 3.863(6) . . no
    C10 C16 3.517(11) . 2_675 no
    C12 O1 3.124(8) . . no
    C12 Hg1 3.624(7) . . no
    C13 O1 3.135(9) . . no
    C14 C6 3.558(12) . . no
    C14 F1 3.292(11) . 1_665 no
    C16 C10 3.517(11) . 2_675 no
    C18 C20 3.177(10) . . no
    C18 O1 3.270(9) . . no
    C20 C18 3.177(10) . . no
    C25 I2 3.739(8) . 2_666 no
    C26 Hg1 4.216(7) . . no
    C1 H17 2.9300 . 2_665 no
    C1 H8 2.7400 . . no
    C2 H19 3.0400 . . no
    C2 H17 2.9300 . 2_665 no
    C3 H17 3.0300 . 2_665 no
    C6 H17 3.0300 . 2_665 no
    C7 H14 2.7700 . . no
    C8 H14 3.0200 . . no
    C9 H3 3.0800 . 2_776 no
    C10 H15 3.0600 . 2_675 no
    C10 H16 2.8200 . 2_675 no
    C10 H3 3.0400 . 2_776 no
    C11 H15 3.0200 . 2_675 no
    C13 H6 2.6300 . . no
    C14 H23 3.0500 . 2_565 no
    C14 H6 2.8900 . . no
    C15 H23 3.0300 . 2_565 no
    C19 H2 2.9400 . . no
    C19 H18 2.8500 . . no
    C19 H26 2.6800 . . no
    C20 H12 3.0300 . . no
    C20 H18 2.7100 . . no
    C23 H5 2.9500 . 2_665 no
    C24 H5 3.0900 . 2_665 no
    C26 H19 2.5600 . . no
    H2 Hg1 2.8900 . . no
    H2 I2 3.3600 . . no
    H2 C19 2.9400 . . no
    H2 I1 3.3300 . 2_666 no
    H3 C9 3.0800 . 2_776 no
    H3 C10 3.0400 . 2_776 no
    H3 H10 2.5200 . 2_776 no
    H4 O1 2.5900 . 1_655 no
    H4 H12 2.5700 . 1_655 no
    H5 C23 2.9500 . 2_665 no
    H5 C24 3.0900 . 2_665 no
    H6 C13 2.6300 . . no
    H6 C14 2.8900 . . no
    H8 C1 2.7400 . . no
    H8 I2 3.2500 . 2_776 no
    H10 I1 3.3800 . 2_676 no
    H10 H3 2.5200 . 2_776 no
    H10 H16 2.5700 . 2_675 no
    H11 I2 3.1800 . 2_676 no
    H12 Hg1 3.4500 . . no
    H12 O1 2.3200 . . no
    H12 C20 3.0300 . . no
    H12 H4 2.5700 . 1_455 no
    H14 F1 2.7700 . 1_665 no
    H14 C7 2.7700 . . no
    H14 C8 3.0200 . . no
    H15 C10 3.0600 . 2_675 no
    H15 C11 3.0200 . 2_675 no
    H16 C10 2.8200 . 2_675 no
    H16 H10 2.5700 . 2_675 no
    H17 C1 2.9300 . 2_665 no
    H17 C2 2.9300 . 2_665 no
    H17 C3 3.0300 . 2_665 no
    H17 C6 3.0300 . 2_665 no
    H18 C19 2.8500 . . no
    H18 C20 2.7100 . . no
    H19 C2 3.0400 . . no
    H19 C26 2.5600 . . no
    H19 H26 2.0000 . . no
    H22 O1 2.4400 . . no
    H23 C14 3.0500 . 2_565 no
    H23 C15 3.0300 . 2_565 no
    H26 Hg1 3.9000 . . no
    H26 C19 2.6800 . . no
    H26 H19 2.0000 . . no
loop_
    _geom_angle_atom_site_label_1
    _geom_angle_atom_site_label_2
    _geom_angle_atom_site_label_3
    _geom_angle_site_symmetry_1
    _geom_angle_site_symmetry_2
    _geom_angle_site_symmetry_3
    _geom_angle
    _geom_angle_publ_flag
    I1 Hg1 I2 . . . 111.82(2) yes
    I1 Hg1 C19 . . . 116.49(16) yes
    I1 Hg1 I1 . . 2_666 94.17(2) yes
    I2 Hg1 C19 . . . 127.98(15) yes
    I1 Hg1 I2 2_666 . . 97.77(2) yes
    I1 Hg1 C19 2_666 . . 96.90(16) yes
    Hg1 I1 Hg1 . . 2_666 85.84(2) yes
    C1 P1 C7 . . . 109.1(3) .
    C1 P1 C13 . . . 106.6(3) .
    C1 P1 C19 . . . 106.1(3) .
    C7 P1 C13 . . . 108.4(3) .
    C7 P1 C19 . . . 114.7(3) .
    C13 P1 C19 . . . 111.6(3) .
    P1 C1 C2 . . . 119.1(6) .
    P1 C1 C6 . . . 120.8(6) .
    C2 C1 C6 . . . 119.7(8) no
    C1 C2 C3 . . . 120.7(7) no
    C2 C3 C4 . . . 119.0(7) no
    C3 C4 C5 . . . 120.1(10) no
    C4 C5 C6 . . . 121.4(9) no
    C1 C6 C5 . . . 119.1(8) no
    P1 C7 C8 . . . 120.4(6) .
    P1 C7 C12 . . . 120.4(5) .
    C8 C7 C12 . . . 119.2(6) no
    C7 C8 C9 . . . 118.8(8) no
    C8 C9 C10 . . . 120.4(8) no
    C9 C10 C11 . . . 121.3(8) no
    C10 C11 C12 . . . 120.1(11) no
    C7 C12 C11 . . . 120.2(8) no
    P1 C13 C14 . . . 120.0(5) .
    P1 C13 C18 . . . 120.6(4) .
    C14 C13 C18 . . . 119.3(6) no
    C13 C14 C15 . . . 120.2(6) no
    C14 C15 C16 . . . 120.8(7) no
    C15 C16 C17 . . . 120.1(7) no
    C16 C17 C18 . . . 119.6(6) no
    C13 C18 C17 . . . 120.0(5) no
    Hg1 C19 P1 . . . 110.7(3) .
    Hg1 C19 C20 . . . 106.7(4) .
    P1 C19 C20 . . . 113.5(4) .
    O1 C20 C19 . . . 120.8(6) .
    O1 C20 C21 . . . 120.6(7) .
    C19 C20 C21 . . . 118.6(6) no
    C20 C21 C22 . . . 117.0(7) no
    C20 C21 C26 . . . 124.6(7) no
    C22 C21 C26 . . . 118.3(7) no
    C21 C22 C23 . . . 121.2(9) no
    C22 C23 C24 . . . 118.2(11) no
    F1 C24 C23 . . . 119.1(11) .
    F1 C24 C25 . . . 116.9(9) .
    C23 C24 C25 . . . 124.0(9) no
    C24 C25 C26 . . . 116.6(9) no
    C21 C26 C25 . . . 121.8(8) no
    C1 C2 H2 . . . 120.00 no
    C3 C2 H2 . . . 120.00 no
    C2 C3 H3 . . . 121.00 no
    C4 C3 H3 . . . 120.00 no
    C3 C4 H4 . . . 120.00 no
    C5 C4 H4 . . . 120.00 no
    C4 C5 H5 . . . 119.00 no
    C6 C5 H5 . . . 119.00 no
    C1 C6 H6 . . . 120.00 no
    C5 C6 H6 . . . 121.00 no
    C7 C8 H8 . . . 121.00 no
    C9 C8 H8 . . . 121.00 no
    C8 C9 H9 . . . 120.00 no
    C10 C9 H9 . . . 120.00 no
    C9 C10 H10 . . . 119.00 no
    C11 C10 H10 . . . 119.00 no
    C10 C11 H11 . . . 120.00 no
    C12 C11 H11 . . . 120.00 no
    C7 C12 H12 . . . 120.00 no
    C11 C12 H12 . . . 120.00 no
    C13 C14 H14 . . . 120.00 no
    C15 C14 H14 . . . 120.00 no
    C14 C15 H15 . . . 120.00 no
    C16 C15 H15 . . . 120.00 no
    C15 C16 H16 . . . 120.00 no
    C17 C16 H16 . . . 120.00 no
    C16 C17 H17 . . . 120.00 no
    C18 C17 H17 . . . 120.00 no
    C13 C18 H18 . . . 120.00 no
    C17 C18 H18 . . . 120.00 no
    Hg1 C19 H19 . . . 109.00 no
    P1 C19 H19 . . . 109.00 no
    C20 C19 H19 . . . 109.00 no
    C21 C22 H22 . . . 119.00 no
    C23 C22 H22 . . . 119.00 no
    C22 C23 H23 . . . 121.00 no
    C24 C23 H23 . . . 121.00 no
    C24 C25 H25 . . . 122.00 no
    C26 C25 H25 . . . 122.00 no
    C21 C26 H26 . . . 119.00 no
    C25 C26 H26 . . . 119.00 no
loop_
    _geom_torsion_atom_site_label_1
    _geom_torsion_atom_site_label_2
    _geom_torsion_atom_site_label_3
    _geom_torsion_atom_site_label_4
    _geom_torsion_site_symmetry_1
    _geom_torsion_site_symmetry_2
    _geom_torsion_site_symmetry_3
    _geom_torsion_site_symmetry_4
    _geom_torsion
    _geom_torsion_publ_flag
    I2 Hg1 I1 Hg1 . . . 2_666 -100.09(2) no
    C19 Hg1 I1 Hg1 . . . 2_666 99.83(17) no
    I1 Hg1 I1 Hg1 2_666 . . 2_666 0.00(4) no
    I1 Hg1 I1 Hg1 2_666 2_666 . . 0.00(5) no
    I2 Hg1 I1 Hg1 2_666 2_666 . . -112.71(2) no
    C19 Hg1 I1 Hg1 2_666 2_666 . . 117.34(16) no
    I2 Hg1 C19 C20 . . . . -131.8(3) no
    I1 Hg1 C19 C20 2_666 . . . 122.7(4) no
    I2 Hg1 C19 P1 . . . . -7.9(4) no
    I1 Hg1 C19 P1 2_666 . . . -113.4(3) no
    I1 Hg1 C19 P1 . . . . 148.4(2) no
    I1 Hg1 C19 C20 . . . . 24.6(4) no
    C19 P1 C1 C2 . . . . -45.5(6) no
    C7 P1 C1 C6 . . . . -108.0(6) no
    C7 P1 C1 C2 . . . . 78.5(6) no
    C13 P1 C1 C2 . . . . -164.6(5) no
    C1 P1 C7 C12 . . . . -162.1(5) no
    C13 P1 C1 C6 . . . . 8.8(6) no
    C19 P1 C1 C6 . . . . 127.9(5) no
    C7 P1 C19 C20 . . . . 84.7(5) no
    C13 P1 C19 C20 . . . . -39.2(5) no
    C7 P1 C13 C14 . . . . 29.7(8) no
    C19 P1 C13 C14 . . . . 157.0(6) no
    C1 P1 C13 C18 . . . . 88.8(7) no
    C13 P1 C7 C12 . . . . 82.2(6) no
    C19 P1 C7 C12 . . . . -43.3(6) no
    C1 P1 C19 C20 . . . . -154.9(4) no
    C1 P1 C13 C14 . . . . -87.6(7) no
    C7 P1 C13 C18 . . . . -154.0(7) no
    C19 P1 C13 C18 . . . . -26.7(8) no
    C1 P1 C7 C8 . . . . 19.3(6) no
    C13 P1 C19 Hg1 . . . . -159.0(3) no
    C13 P1 C7 C8 . . . . -96.3(6) no
    C7 P1 C19 Hg1 . . . . -35.2(4) no
    C1 P1 C19 Hg1 . . . . 85.3(3) no
    C19 P1 C7 C8 . . . . 138.1(5) no
    C2 C1 C6 C5 . . . . -0.6(11) no
    P1 C1 C6 C5 . . . . -174.0(6) no
    C6 C1 C2 C3 . . . . -0.5(11) no
    P1 C1 C2 C3 . . . . 173.0(6) no
    C1 C2 C3 C4 . . . . 1.1(12) no
    C2 C3 C4 C5 . . . . -0.7(13) no
    C3 C4 C5 C6 . . . . -0.5(14) no
    C4 C5 C6 C1 . . . . 1.1(13) no
    C8 C7 C12 C11 . . . . -2.8(10) no
    P1 C7 C8 C9 . . . . -179.1(6) no
    P1 C7 C12 C11 . . . . 178.6(6) no
    C12 C7 C8 C9 . . . . 2.3(10) no
    C7 C8 C9 C10 . . . . -0.7(11) no
    C8 C9 C10 C11 . . . . -0.4(12) no
    C9 C10 C11 C12 . . . . -0.2(12) no
    C10 C11 C12 C7 . . . . 1.8(12) no
    P1 C13 C14 C15 . . . . 175.4(7) no
    C18 C13 C14 C15 . . . . -1.0(13) no
    P1 C13 C18 C17 . . . . -175.9(7) no
    C14 C13 C18 C17 . . . . 0.5(13) no
    C13 C14 C15 C16 . . . . 0.7(15) no
    C14 C15 C16 C17 . . . . 0.1(16) no
    C15 C16 C17 C18 . . . . -0.7(16) no
    C16 C17 C18 C13 . . . . 0.3(14) no
    Hg1 C19 C20 O1 . . . . 89.0(6) no
    Hg1 C19 C20 C21 . . . . -91.8(6) no
    P1 C19 C20 O1 . . . . -33.2(8) no
    P1 C19 C20 C21 . . . . 146.1(5) no
    O1 C20 C21 C22 . . . . -8.3(10) no
    O1 C20 C21 C26 . . . . 166.9(7) no
    C19 C20 C21 C22 . . . . 172.4(7) no
    C19 C20 C21 C26 . . . . -12.4(10) no
    C20 C21 C22 C23 . . . . 176.0(9) no
    C26 C21 C22 C23 . . . . 0.5(13) no
    C20 C21 C26 C25 . . . . -175.1(7) no
    C22 C21 C26 C25 . . . . 0.0(11) no
    C21 C22 C23 C24 . . . . -0.2(16) no
    C22 C23 C24 F1 . . . . -179.5(9) no
    C22 C23 C24 C25 . . . . -0.8(17) no
    F1 C24 C25 C26 . . . . -180.0(8) no
    C23 C24 C25 C26 . . . . 1.3(15) no
    C24 C25 C26 C21 . . . . -0.9(12) no
loop_
    _geom_hbond_atom_site_label_D
    _geom_hbond_atom_site_label_H
    _geom_hbond_atom_site_label_A
    _geom_hbond_site_symmetry_A
    _geom_hbond_distance_DH
    _geom_hbond_distance_HA
    _geom_hbond_distance_DA
    _geom_hbond_angle_DHA
    _geom_hbond_publ_flag
    C4 H4 O1 1_655 0.93 2.59 3.271(11) 131 yes
    C12 H12 O1 . 0.93 2.32 3.124(8) 144 yes
    C22 H22 O1 . 0.93 2.44 2.749(10) 100 yes
