# Supplementary material for: Di-μ-iodido-bis­{[(4-fluoro­benzoyl­methyl­ene)triphenyl-λ5-phospho­rane]iodido­mercury(II)}
Source: Acta Crystallogr Sect E Struct Rep Online. 2008 Apr 2;64(Pt 5):m612–3. doi: 10.1107/S1600536808008611 (PMC2961191; doi:10.1107/S1600536808008611)
Supplement: Supplementary file 2 [file e-64-0m612-Isup2.hkl]

#
# h,k,l, Fc-squared, Fo-squared, sigma(Fo-squared) and status flag
#
data_I
_shelx_title ' 3A'
_shelx_refln_list_code          4
_shelx_F_calc_maximum      288.88
_exptl_crystal_F_000       788.00
_reflns_d_resolution_high  0.7828
 
loop_
 _symmetry_equiv_pos_as_xyz
 'x, y, z'
 '-x, -y, -z'
 
_cell_length_a    10.0346
_cell_length_b    11.8594
_cell_length_c    13.2351
_cell_angle_alpha  92.513
_cell_angle_beta  111.293
_cell_angle_gamma 113.117
 
_shelx_F_squared_multiplier     1.000
 
loop_
 _refln_index_h
 _refln_index_k
 _refln_index_l
 _refln_F_squared_calc
 _refln_F_squared_meas
 _refln_F_squared_sigma
 _refln_observed_status
   1   0   0    35655.37    40244.15    546.75 o
   2   0   0       92.22      196.26     77.38 o
   3   0   0     5876.18     6059.06    114.77 o
   4   0   0    26453.82    26446.62    399.37 o
   5   0   0     1722.84     1533.96     90.11 o
   6   0   0      257.06      259.48     30.19 o
   7   0   0       42.48       94.74     31.23 o
   8   0   0       13.26       36.43     31.32 o
   9   0   0       27.01       66.32     45.88 o
  10   0   0       14.19       -4.22     31.67 o
 -11   1   0       24.89       63.68     34.03 o
 -10   1   0       27.79       19.70     67.19 o
  -9   1   0     1085.36     1157.83     40.99 o
  -8   1   0       15.18       32.70     46.33 o
  -7   1   0      539.23      576.29     60.26 o
  -6   1   0     3007.35     2877.79     57.23 o
  -5   1   0    25391.83    24397.23    367.79 o
  -4   1   0    25924.84    26048.79    437.02 o
  -3   1   0      807.43      838.54     68.97 o
  -2   1   0     2025.74     2304.61    118.79 o
  -1   1   0    41211.78    43030.93   2273.20 o
   1   1   0       61.02       90.89     38.45 o
   2   1   0      274.08      209.31     35.11 o
   3   1   0     2751.12     2727.77     72.70 o
   4   1   0     5826.85     5604.95     84.52 o
   5   1   0      213.88      265.27     28.19 o
   6   1   0       18.35       63.48     59.13 o
   7   1   0     1715.16     1848.06     47.47 o
   8   1   0     1554.70     1679.97     59.29 o
   9   1   0      107.25      131.96     29.75 o
  10   1   0       15.12       45.33     31.28 o
 -11   2   0       20.60       34.96     38.40 o
 -10   2   0      686.46      705.96     36.21 o
  -9   2   0      618.08      676.23     41.50 o
  -8   2   0      263.08      315.47     34.45 o
  -7   2   0     2546.49     2618.78     39.17 o
  -6   2   0     4268.98     3910.96     97.31 o
  -5   2   0     7067.37     7349.57    159.17 o
  -4   2   0     6207.70     6590.26     60.80 o
  -3   2   0     4791.21     5141.30    129.53 o
  -2   2   0    17487.57    19532.19   1346.20 o
  -1   2   0    10355.67    10856.86    254.83 o
   0   2   0     3137.50     3400.37     63.71 o
   1   2   0     6629.11     6967.47    182.50 o
   2   2   0    16841.69    17396.13    283.99 o
   3   2   0    33803.48    32984.72    615.67 o
   4   2   0     2959.78     2839.74     47.61 o
   5   2   0      481.98      476.61     27.87 o
   6   2   0     1477.25     1619.84     74.87 o
   7   2   0     2928.96     2990.18     91.39 o
   8   2   0      388.71      303.51     31.15 o
   9   2   0       14.85        8.30     29.24 o
 -11   3   0       41.55       67.71     41.13 o
 -10   3   0      449.62      449.50     39.17 o
  -9   3   0     1213.34     1241.15     39.74 o
  -8   3   0     1445.26     1508.62     75.23 o
  -7   3   0      286.95      345.14     41.40 o
  -6   3   0     3492.43     3634.31     56.75 o
  -5   3   0     1362.89     1448.21     53.99 o
  -4   3   0     1584.57     1373.84     53.30 o
  -3   3   0    13391.04    14144.42    767.27 o
  -2   3   0    71695.70   238756.50 168816.94 o
  -1   3   0    20735.11    23106.31    414.97 o
   0   3   0      811.75      833.03     46.76 o
   1   3   0     2450.66     2577.63     48.22 o
   2   3   0    24164.44    24239.02    402.22 o
   3   3   0     6040.19     5953.11    131.45 o
   4   3   0      333.22      367.58     40.40 o
   5   3   0      887.69      945.11     30.65 o
   6   3   0        9.95       84.83     39.70 o
   7   3   0       68.00       38.15     50.05 o
   8   3   0      131.01      168.98     30.45 o
   9   3   0       20.30       28.90     30.18 o
 -11   4   0       34.98      100.29     56.34 o
 -10   4   0      176.48      165.63    148.30 o
  -9   4   0      663.44      696.38     95.39 o
  -8   4   0      699.00      711.77    137.86 o
  -7   4   0     9575.22     9592.30    440.38 o
  -6   4   0     5121.58     4920.90    256.71 o
  -5   4   0      850.79      999.20     49.96 o
  -4   4   0     8964.15     9582.25    371.81 o
  -3   4   0    15252.61    15034.13    372.03 o
  -2   4   0    18516.45    19881.08    821.92 o
  -1   4   0    19400.69    20762.87    224.54 o
   0   4   0     6839.96     6763.83     72.76 o
   1   4   0     1069.34     1249.37     37.49 o
   2   4   0     1239.40     1368.90     35.65 o
   3   4   0     2193.30     2063.54     29.75 o
   4   4   0     1917.24     1797.96     43.61 o
   5   4   0     1089.73     1166.04     28.58 o
   6   4   0     1184.81     1168.46     56.18 o
   7   4   0        5.98       23.93     26.80 o
   8   4   0       32.33       87.82     31.96 o
 -11   5   0      212.74      217.16     46.11 o
 -10   5   0      298.90      303.62     43.41 o
  -9   5   0      494.31      509.17     44.19 o
  -8   5   0     1444.13     1453.52     46.87 o
  -7   5   0     3685.81     3699.48    142.52 o
  -6   5   0    10466.64    10625.38    243.84 o
  -5   5   0     8429.01     8860.35    472.76 o
  -4   5   0      799.99      953.11     55.25 o
  -3   5   0       20.79      106.20     57.71 o
  -2   5   0     9904.82     9936.31    390.25 o
  -1   5   0     8114.12     7674.25     64.06 o
   0   5   0     5720.48     5397.07     46.65 o
   1   5   0    10895.44    10851.26    323.57 o
   2   5   0       22.17       82.02     29.90 o
   3   5   0      341.34      377.67     31.27 o
   4   5   0      742.56      816.00     29.01 o
   5   5   0     2767.82     2759.83    116.37 o
   6   5   0      668.47      664.78     37.85 o
   7   5   0      188.78      188.61     29.12 o
   8   5   0      248.77      269.85     28.93 o
 -11   6   0     1092.07      980.64     64.09 o
 -10   6   0     1426.15     1405.00     76.30 o
  -9   6   0        9.25      108.82    107.05 o
  -8   6   0      169.84      184.49     61.38 o
  -7   6   0     4897.25     5097.36     66.38 o
  -6   6   0     5514.75     5909.66    295.37 o
  -5   6   0     3640.75     3694.83     98.83 o
  -4   6   0    19644.92    18711.12    518.06 o
  -3   6   0      473.88      410.01     52.43 o
  -2   6   0      435.11      447.88     62.31 o
  -1   6   0     5060.09     4654.38    149.69 o
   0   6   0     6491.90     6262.25    148.30 o
   1   6   0     2815.67     2703.69     31.62 o
   2   6   0     2390.49     2321.49     71.18 o
   3   6   0     1649.95     1620.08     81.21 o
   4   6   0      751.18      743.03     43.52 o
   5   6   0      447.00      411.52     94.19 o
   6   6   0      523.46      614.39     36.18 o
   7   6   0      210.05      168.97     32.40 o
 -11   7   0      609.63      553.23     60.17 o
 -10   7   0        1.41       21.42     52.76 o
  -9   7   0      989.65      992.07     54.81 o
  -8   7   0      714.93      747.74     52.80 o
  -7   7   0       10.08       73.03     55.32 o
  -6   7   0      702.69      618.22     79.21 o
  -5   7   0     3965.16     3858.91     57.14 o
  -4   7   0     4165.66     4055.11    230.46 o
  -3   7   0     6892.13     6462.39    269.10 o
  -2   7   0     4669.92     4335.66    128.11 o
  -1   7   0      157.62      268.41     36.66 o
   0   7   0      199.08      193.18     30.60 o
   1   7   0     6776.21     6294.59     48.62 o
   2   7   0     2464.71     2452.28     33.66 o
   3   7   0        1.92      -24.56     28.44 o
   4   7   0      184.82      228.14     68.49 o
   5   7   0      181.15      237.58     31.23 o
   6   7   0       12.07       36.60     58.00 o
   7   7   0      137.62       88.65     31.78 o
 -11   8   0      100.27      132.99     61.08 o
 -10   8   0      198.80      238.82     56.65 o
  -9   8   0     1095.18     1085.10     58.96 o
  -8   8   0     4260.48     4387.43    187.50 o
  -7   8   0     2604.39     2582.25    167.52 o
  -6   8   0      156.17      203.01     46.58 o
  -5   8   0       74.87      144.63     48.59 o
  -4   8   0    10343.36     9708.39    429.59 o
  -3   8   0    10301.44    10007.95    317.49 o
  -2   8   0      226.37      226.11     56.40 o
  -1   8   0      344.51      460.16     67.54 o
   0   8   0     2553.98     2384.70     32.78 o
   1   8   0     1500.19     1507.14     37.36 o
   2   8   0      507.13      527.60     31.12 o
   3   8   0     1093.47     1043.33     29.76 o
   4   8   0       83.73       95.44     30.92 o
   5   8   0      240.91      237.04     42.74 o
   6   8   0      331.61      285.28     30.38 o
 -11   9   0        7.78       23.66     60.28 o
 -10   9   0       10.62       23.68     56.27 o
  -9   9   0     1676.56     1782.75     63.92 o
  -8   9   0     2135.61     2144.96    162.91 o
  -7   9   0       31.26      171.04     67.10 o
  -6   9   0      671.57      678.05     45.95 o
  -5   9   0      427.71      470.19     53.63 o
  -4   9   0     1444.47     1442.58     47.85 o
  -3   9   0        4.33       62.70     61.62 o
  -2   9   0       20.95        8.41     36.34 o
  -1   9   0      540.83      537.66     33.23 o
   0   9   0      573.18      617.91     32.21 o
   1   9   0      933.11      848.03     31.42 o
   2   9   0      108.80      115.48     26.94 o
   3   9   0      476.22      440.44     29.09 o
   4   9   0      901.66      933.62     41.84 o
   5   9   0      268.72      311.85     31.77 o
 -11  10   0       21.99      -21.94     58.67 o
 -10  10   0       10.42      100.50     53.40 o
  -9  10   0       55.52      101.99     51.02 o
  -8  10   0       88.90      101.17     50.65 o
  -7  10   0       98.24      131.96     42.10 o
  -6  10   0      194.76      240.08     41.24 o
  -5  10   0     2160.09     2107.34     52.31 o
  -4  10   0      703.44      687.39     44.67 o
  -3  10   0       36.06       76.66     64.40 o
  -2  10   0      820.02      753.34     37.64 o
  -1  10   0     4586.65     4471.90     73.45 o
   0  10   0     1670.15     1636.09     33.91 o
   1  10   0       10.24       35.27     28.94 o
   2  10   0       48.89       63.42     29.97 o
   3  10   0      492.39      488.94     60.27 o
   4  10   0       87.46       86.42     33.83 o
 -11  11   0      173.05      165.17     61.65 o
 -10  11   0      534.56      537.51     53.62 o
  -9  11   0      146.74      102.16     49.99 o
  -8  11   0       13.79      158.12     90.51 o
  -7  11   0      279.02      327.86     43.89 o
  -6  11   0     3158.05     3041.51     61.80 o
  -5  11   0     2635.80     2568.51     59.88 o
  -4  11   0      304.44      254.28     44.10 o
  -3  11   0      221.04      231.62     38.36 o
  -2  11   0     2378.35     2242.83     72.06 o
  -1  11   0     1725.20     1632.78     54.79 o
   0  11   0      134.97      197.95     31.51 o
   1  11   0       19.02       92.98     52.10 o
   2  11   0        8.23       32.58     45.82 o
   3  11   0       24.10       62.67     57.27 o
 -10  12   0      344.01      318.71     56.52 o
  -9  12   0       23.05      106.75     59.62 o
  -8  12   0        6.42       86.25     65.80 o
  -7  12   0      251.99      306.06     42.54 o
  -6  12   0      706.03      723.46     41.01 o
  -5  12   0      282.96      253.40     77.98 o
  -4  12   0       42.81       93.99     40.80 o
  -3  12   0        8.31        6.86     38.13 o
  -2  12   0       71.35      124.44     33.80 o
  -1  12   0       33.17      101.10     28.78 o
   0  12   0       16.52       16.67     31.66 o
   1  12   0      295.39      305.10     30.34 o
   2  12   0      431.91      385.67     77.98 o
  -9  13   0       92.59       73.39     54.74 o
  -8  13   0        1.26       47.51     40.67 o
  -7  13   0       51.68      120.48     48.90 o
  -6  13   0       27.97       35.86     39.00 o
  -5  13   0       97.48      193.64     44.54 o
  -4  13   0      138.27      132.93     39.80 o
  -3  13   0     1125.87     1071.01    114.53 o
  -2  13   0      396.13      452.06     33.38 o
  -1  13   0       44.95       33.49     33.08 o
   0  13   0      160.83      173.64     43.44 o
  -8  14   0      359.56      360.74     44.42 o
  -7  14   0      186.18      225.36     42.02 o
  -6  14   0        6.19       53.05     39.03 o
  -5  14   0      130.26      127.69     44.60 o
  -4  14   0      653.23      701.95     88.77 o
  -3  14   0      378.89      401.28     40.61 o
  -2  14   0       65.94      110.59     31.18 o
  -1  14   0       19.93       80.28     32.51 o
  -6  15   0      142.37      215.47     41.37 o
  -5  15   0        9.08       27.84     47.77 o
  -4  15   0        1.80       59.67     43.81 o
   4 -15   1       48.18       67.41     38.42 o
   5 -15   1       62.29      148.38     40.65 o
   6 -15   1        2.28       31.42     43.49 o
   1 -14   1       40.99       46.98     41.75 o
   2 -14   1        2.75       34.91     45.12 o
   3 -14   1      235.41      232.13     42.57 o
   4 -14   1      267.13      339.04     45.26 o
   5 -14   1       29.81       73.21     40.20 o
   6 -14   1       55.42       42.69     56.24 o
   7 -14   1      558.67      508.91     44.79 o
   8 -14   1      720.32      658.17     44.94 o
  -1 -13   1      116.16      123.54     32.35 o
   0 -13   1        4.83       33.59     41.20 o
   1 -13   1        4.98       27.42     32.30 o
   2 -13   1      556.94      631.13     45.60 o
   3 -13   1     1219.20     1166.06     50.83 o
   4 -13   1      319.46      383.82     46.00 o
   5 -13   1        6.66        7.78     37.53 o
   6 -13   1       59.76       60.51     39.86 o
   7 -13   1      297.74      334.40     48.01 o
   8 -13   1       66.25      246.81     68.57 o
   9 -13   1       25.70      147.31     65.74 o
  -2 -12   1      219.59      194.65     41.97 o
  -1 -12   1      105.86       98.47     29.86 o
   0 -12   1      121.13      105.35     29.94 o
   1 -12   1      369.22      389.31     36.08 o
   2 -12   1      315.77      374.48     85.29 o
   3 -12   1      318.08      322.76     51.52 o
   4 -12   1      230.01      262.37     42.97 o
   5 -12   1       18.37       32.18     40.90 o
   6 -12   1      894.91      858.13     43.98 o
   7 -12   1      177.83      209.25     41.95 o
   8 -12   1       45.81       -5.96     72.76 o
   9 -12   1       23.63      116.18     52.75 o
  10 -12   1      580.23      519.87     55.56 o
  -3 -11   1       35.71       66.95     74.85 o
  -2 -11   1       88.28      114.85     30.87 o
  -1 -11   1      580.94      537.73     33.75 o
   0 -11   1      185.70      183.09     35.44 o
   1 -11   1      385.33      399.95     37.90 o
   2 -11   1      322.94      299.89     38.65 o
   3 -11   1      107.48      159.03     40.07 o
   4 -11   1       27.63       39.47     47.69 o
   5 -11   1     3144.54     3114.67     87.39 o
   6 -11   1     3104.81     3064.91     95.83 o
   7 -11   1      349.09      337.79     42.94 o
   8 -11   1       16.55       78.98     51.27 o
   9 -11   1      255.57      300.47     53.65 o
  10 -11   1      324.20      328.96     58.01 o
  -4 -10   1       27.44       97.50     33.32 o
  -3 -10   1       45.28       38.14     30.32 o
  -2 -10   1       70.93       97.73     32.55 o
  -1 -10   1        9.58       52.13     31.81 o
   0 -10   1     1978.31     1862.95     41.24 o
   1 -10   1     3557.55     3308.25    165.01 o
   2 -10   1      509.08      428.50     37.26 o
   3 -10   1      751.97      762.81     67.19 o
   4 -10   1     1947.03     1794.49     53.96 o
   5 -10   1     2617.74     2472.50     47.67 o
   6 -10   1     1256.05     1070.21     49.58 o
   7 -10   1      507.83      630.08    128.11 o
   8 -10   1       25.35      119.73     52.99 o
   9 -10   1      116.60      222.44     52.93 o
  10 -10   1        2.32        5.12     65.59 o
  11 -10   1      123.76      135.08     55.64 o
  -5  -9   1       42.91      100.52     38.50 o
  -4  -9   1      424.71      442.26     31.51 o
  -3  -9   1      431.29      407.62     31.25 o
  -2  -9   1      428.07      405.94     29.65 o
  -1  -9   1     2349.64     2349.33     32.94 o
   0  -9   1     4301.75     4024.61     51.95 o
   1  -9   1     3061.16     2821.02     76.59 o
   2  -9   1     4577.13     4170.20    179.63 o
   3  -9   1      994.64      973.45     45.52 o
   4  -9   1      612.61      568.83     42.19 o
   5  -9   1      106.61      168.39     45.19 o
   6  -9   1     1066.98     1044.35     88.95 o
   7  -9   1      193.05      251.99     54.02 o
   8  -9   1     1358.67     1483.20    125.42 o
   9  -9   1      679.76      812.17     52.39 o
  10  -9   1       46.10      102.64     57.37 o
  11  -9   1       50.27      106.84     53.68 o
  -6  -8   1       94.78      154.45     29.79 o
  -5  -8   1      156.41      203.90     42.15 o
  -4  -8   1      720.58      752.69     36.93 o
  -3  -8   1     1876.10     1909.44     48.82 o
  -2  -8   1     1838.96     1823.57     33.00 o
  -1  -8   1       72.98       91.78     31.21 o
   0  -8   1       44.77       51.32     34.29 o
   1  -8   1     3804.09     3618.50    129.15 o
   2  -8   1      722.02      731.25     43.32 o
   3  -8   1     7476.58     7079.97    176.15 o
   4  -8   1     7730.83     7437.57    292.55 o
   5  -8   1      110.44       84.66     50.35 o
   6  -8   1       24.42      101.15     82.47 o
   7  -8   1     1633.38     1786.50     57.52 o
   8  -8   1     1521.17     1616.78     73.71 o
   9  -8   1      294.69      353.81     49.48 o
  10  -8   1      101.60      131.92     49.57 o
  11  -8   1       75.83       84.12     52.00 o
  -7  -7   1      218.81      145.15     54.23 o
  -6  -7   1        2.31       38.43     53.30 o
  -5  -7   1       22.69       52.93     28.99 o
  -4  -7   1      804.56      862.74     31.69 o
  -3  -7   1      269.66      238.62     32.03 o
  -2  -7   1     3622.63     3370.79     50.82 o
  -1  -7   1     6711.33     6283.65     38.94 o
   0  -7   1     1476.00     1450.16     38.46 o
   1  -7   1     1612.68     1551.65     71.71 o
   2  -7   1     6192.13     5962.98    151.09 o
   3  -7   1     8452.08     7990.34    291.03 o
   4  -7   1     5854.64     5817.59    189.15 o
   5  -7   1     4733.34     4331.58    219.20 o
   6  -7   1      889.31      993.37     58.96 o
   7  -7   1      207.48      187.93     50.78 o
   8  -7   1      981.79      990.84     70.55 o
   9  -7   1     1479.52     1520.12     52.49 o
  10  -7   1      179.35      113.70     92.02 o
  11  -7   1       60.47       11.76     67.30 o
  -8  -6   1       80.31      125.73     43.89 o
  -7  -6   1        0.81       53.51     29.69 o
  -6  -6   1       21.37       52.48     52.29 o
  -5  -6   1      109.78       95.81     30.00 o
  -4  -6   1      886.78      867.15     37.82 o
  -3  -6   1     2216.50     2182.08    116.03 o
  -2  -6   1     1127.51     1096.33     45.72 o
  -1  -6   1    12306.01    11627.10    295.29 o
   0  -6   1    16138.58    15503.90    467.18 o
   1  -6   1     2413.02     2223.17    182.07 o
   2  -6   1     2097.95     2191.66     55.13 o
   3  -6   1     2882.21     2987.11     54.72 o
   4  -6   1    17223.65    16238.86    503.59 o
   5  -6   1     1873.18     1892.59     92.49 o
   6  -6   1     2370.28     2612.99    127.50 o
   7  -6   1       13.13       77.13     47.21 o
   8  -6   1      915.27     1026.12     46.91 o
   9  -6   1       76.89      274.36    153.12 o
  10  -6   1      233.66      213.14     44.91 o
  11  -6   1      194.10      133.74     50.72 o
  -8  -5   1       50.77      104.06     32.06 o
  -7  -5   1       84.05       93.85     27.91 o
  -6  -5   1     1183.83     1153.02     29.05 o
  -5  -5   1     5663.31     5525.88     96.68 o
  -4  -5   1     2214.58     2277.13     40.80 o
  -3  -5   1      282.89      322.55     33.06 o
  -2  -5   1     3194.02     3157.73     72.97 o
  -1  -5   1    16573.31    15553.14    468.27 o
   0  -5   1     6945.99     6670.62     47.51 o
   1  -5   1     2924.80     2857.41     52.19 o
   2  -5   1     1912.42     1898.91     60.50 o
   3  -5   1     4480.27     4585.96    109.73 o
   4  -5   1      117.58      225.74     89.16 o
   5  -5   1     3749.63     4116.63    170.27 o
   6  -5   1     2529.05     2621.36     71.87 o
   7  -5   1     1230.69     1185.83     44.87 o
   8  -5   1     1212.78     1120.40     43.29 o
   9  -5   1      433.51      414.99     39.54 o
  10  -5   1      195.72      194.78     39.24 o
  11  -5   1      352.97      347.17     43.62 o
  -9  -4   1      147.06      178.98     29.99 o
  -8  -4   1       52.64      108.87     28.04 o
  -7  -4   1      412.86      416.25     28.67 o
  -6  -4   1     3963.50     4198.28     80.97 o
  -5  -4   1      302.59      393.33     29.16 o
  -4  -4   1      171.57      207.72     28.83 o
  -3  -4   1       11.72       95.64     45.75 o
  -2  -4   1      947.07      902.00     32.62 o
  -1  -4   1     1166.30     1293.70     42.49 o
   0  -4   1      347.92      339.04     45.38 o
   2  -4   1     7144.99     7501.97     90.45 o
   3  -4   1    21527.86    21707.29    599.25 o
   4  -4   1      565.50      636.60     78.00 o
   5  -4   1       79.75      133.45     39.74 o
   6  -4   1     6573.63     6335.68    147.73 o
   7  -4   1    11449.05    11006.33    280.96 o
   8  -4   1      953.53      985.39     47.51 o
   9  -4   1       57.69      103.24     44.21 o
  10  -4   1      214.68      247.35     47.71 o
  11  -4   1      244.85      172.33     50.61 o
  -9  -3   1       10.57       28.57     30.61 o
  -8  -3   1       34.49       80.33     27.61 o
  -7  -3   1       64.20       98.19     45.12 o
  -6  -3   1      397.11      444.36     29.20 o
  -5  -3   1      491.50      514.79     53.06 o
  -4  -3   1      139.27      125.50     28.77 o
  -3  -3   1     9046.09     9166.80    239.38 o
  -2  -3   1    38518.35    44008.34   5120.56 o
  -1  -3   1    10395.74    10697.19    179.37 o
   0  -3   1     4841.68     5100.69     64.25 o
   1  -3   1    32761.28    34478.72    627.67 o
   2  -3   1    83453.05    85822.00   1272.03 o
   3  -3   1    14736.11    15942.74    495.04 o
   4  -3   1      219.74      297.18     64.80 o
   5  -3   1     2347.40     2575.84     54.98 o
   6  -3   1     8779.73     8851.53    293.58 o
   7  -3   1     1294.11     1336.08     53.76 o
   8  -3   1       81.75      102.61     51.45 o
   9  -3   1      152.69      189.37     44.52 o
  10  -3   1       72.68      125.26     52.04 o
  11  -3   1      120.76      108.37     43.59 o
 -10  -2   1        0.09       57.84     31.44 o
  -9  -2   1       17.58        3.58     44.45 o
  -8  -2   1      816.02      720.48     35.44 o
  -7  -2   1     2618.04     2685.70     68.04 o
  -6  -2   1     1016.21     1104.11     36.08 o
  -5  -2   1      116.00      125.71     28.41 o
  -4  -2   1     5997.88     5749.77     73.90 o
  -3  -2   1    36562.49   300345.16 161102.27 o
  -2  -2   1    13690.24    14386.47    264.80 o
  -1  -2   1     2561.05     2564.58     65.55 o
   0  -2   1     3519.28     3442.27     67.44 o
   1  -2   1    13307.63    14833.06    214.86 o
   2  -2   1     2412.98     2777.10    161.26 o
   3  -2   1      412.38      456.45     45.35 o
   4  -2   1       32.27       85.55     40.00 o
   5  -2   1      776.80      727.52     39.09 o
   6  -2   1     2659.28     2593.46    112.96 o
   7  -2   1      503.73      538.39     32.81 o
   8  -2   1      429.22      474.57     32.93 o
   9  -2   1     1853.90     1871.45     37.59 o
  10  -2   1     1075.71     1094.42     52.36 o
  11  -2   1       42.87      132.76     53.20 o
 -10  -1   1       18.74       79.48     31.25 o
  -9  -1   1      449.29      399.14     30.11 o
  -8  -1   1     2659.21     2832.83     46.33 o
  -7  -1   1     1573.79     1690.44     59.39 o
  -6  -1   1      353.53      370.67     76.38 o
  -5  -1   1      298.35      315.16     89.24 o
  -4  -1   1     5746.19     5565.21     48.14 o
  -3  -1   1     4579.34     4855.44     72.46 o
  -2  -1   1     6160.41     6760.02     78.05 o
  -1  -1   1     1117.23     1157.10     54.83 o
   0  -1   1      107.55      273.34     99.28 o
   1  -1   1     4301.60     4936.26    130.27 o
   2  -1   1       51.42      141.79     90.65 o
   3  -1   1      115.65      192.84     38.07 o
   4  -1   1    10675.19    10304.14    180.49 o
   5  -1   1    25560.72    24651.05    315.36 o
   6  -1   1     2730.32     2634.58     33.46 o
   7  -1   1       43.55      115.39     57.28 o
   8  -1   1      851.55      986.30     42.53 o
   9  -1   1     1025.35     1086.78     44.62 o
  10  -1   1       52.15        5.06     32.16 o
 -11   0   1      101.95       64.83     34.01 o
 -10   0   1      113.16      161.77     34.17 o
  -9   0   1      134.49      156.31     31.85 o
  -8   0   1      111.63      136.04     38.99 o
  -7   0   1     1186.86     1230.74     44.12 o
  -6   0   1     1154.02     1245.19     37.07 o
  -5   0   1     3938.85     3982.53     53.56 o
  -4   0   1     7752.76     7366.26    219.08 o
  -3   0   1     4814.34     5049.17    136.57 o
  -2   0   1    18161.15    19456.46    440.60 o
  -1   0   1    18281.72    19272.00   1026.97 o
   0   0   1    46365.33    50339.54   6644.23 o
   1   0   1    21502.18    24249.25    477.18 o
   2   0   1      164.17      278.20     37.80 o
   3   0   1    18546.47    18590.44    297.50 o
   4   0   1    25381.94    25324.71    484.28 o
   5   0   1     2601.79     2653.41     64.01 o
   6   0   1      177.43      234.91     64.52 o
   7   0   1       69.52      147.63     82.20 o
   8   0   1        2.11       52.98     30.51 o
   9   0   1       85.61      101.40     36.71 o
  10   0   1       19.47       38.16     32.72 o
 -11   1   1       32.32       51.48     37.58 o
 -10   1   1      194.93      235.60     33.79 o
  -9   1   1      967.36      995.89     45.12 o
  -8   1   1        4.57       29.39     33.15 o
  -7   1   1     1822.86     1873.13     48.14 o
  -6   1   1     3323.89     3171.25     46.83 o
  -5   1   1    26418.26    25325.69    597.28 o
  -4   1   1     6954.88     7125.52    238.07 o
  -3   1   1     2727.36     2993.63     60.48 o
  -2   1   1    35739.27    33482.66    254.13 o
   1   1   1     3322.81     3473.65     57.30 o
   2   1   1    15869.39    16644.13    135.85 o
   3   1   1      304.46      445.89     47.01 o
   4   1   1      344.02      339.00     45.02 o
   5   1   1      325.94      337.70     29.98 o
   6   1   1      129.62      101.88     32.86 o
   7   1   1     1877.30     2055.37     55.16 o
   8   1   1     1366.16     1309.30     82.41 o
   9   1   1       45.51       83.83     45.30 o
  10   1   1        2.76      103.97     48.04 o
 -11   2   1      154.24      177.82     44.05 o
 -10   2   1      543.22      600.38     42.62 o
  -9   2   1      447.16      492.95     34.75 o
  -8   2   1      376.75      377.97     38.30 o
  -7   2   1     1967.07     1947.68     41.53 o
  -6   2   1     3620.07     3647.23     44.54 o
  -5   2   1     5918.14     6112.11     68.54 o
  -4   2   1    40981.62    43918.75    329.33 o
  -3   2   1    31780.88    30873.13   1995.45 o
  -2   2   1     1117.61     1176.41    113.02 o
  -1   2   1       57.08      139.37     54.32 o
   0   2   1    35782.69    39488.40    108.45 o
   1   2   1     4388.78     4504.85     63.31 o
   2   2   1    18282.59    19153.23    152.15 o
   3   2   1    17401.64    16158.31    338.17 o
   4   2   1      220.12      231.30     41.85 o
   5   2   1       69.19      123.57     28.06 o
   6   2   1     2426.04     2558.28     44.49 o
   7   2   1     2237.53     2270.53     45.84 o
   8   2   1      174.47      207.19     34.27 o
   9   2   1        9.37       22.64     37.48 o
 -11   3   1       15.94        8.24     42.90 o
 -10   3   1      148.96      202.85     40.45 o
  -9   3   1     2486.75     2626.77     53.05 o
  -8   3   1     2923.17     2899.50    123.99 o
  -7   3   1      127.91      157.87     42.96 o
  -6   3   1      661.00      711.78     47.75 o
  -5   3   1    12054.45    12757.09    100.38 o
  -4   3   1    13437.15    13258.38    626.31 o
  -3   3   1    10207.07    10523.69    132.30 o
  -1   3   1      315.66      364.36     44.77 o
   0   3   1     1559.00     1487.38     37.96 o
   1   3   1    13147.68    13311.68    193.55 o
   2   3   1    24528.59    24727.25    431.00 o
   3   3   1     7808.02     7498.80     88.44 o
   4   3   1     3859.24     3793.40     82.67 o
   5   3   1      487.22      496.68     44.42 o
   6   3   1      524.33      477.34     27.10 o
   7   3   1        7.24       74.07     32.36 o
   8   3   1       74.19       74.83     57.99 o
   9   3   1        3.52       55.15     29.26 o
 -11   4   1       51.49      143.44     68.23 o
 -10   4   1      575.54      580.78     58.72 o
  -9   4   1      843.85      921.91     57.86 o
  -8   4   1      159.78      252.93     57.01 o
  -7   4   1     3157.67     2982.72    105.03 o
  -6   4   1     1228.67     1377.52     57.35 o
  -5   4   1      539.67      720.35     63.90 o
  -4   4   1    10643.33    10821.30    425.76 o
  -3   4   1    17856.78    17909.31    727.93 o
  -2   4   1    11193.19    11652.57    511.05 o
  -1   4   1    29251.00    30137.55    688.94 o
   0   4   1    19570.12    19349.83    116.60 o
   2   4   1     3524.29     3685.78     47.48 o
   3   4   1     7518.06     7158.31     95.87 o
   4   4   1      796.66      809.99     36.85 o
   5   4   1     1357.07     1468.36     57.98 o
   6   4   1      351.34      331.42     24.81 o
   7   4   1      115.97      167.13     26.64 o
   8   4   1        4.60       37.40     46.03 o
 -12   5   1       33.35        9.92     58.49 o
 -11   5   1       22.74       76.34     53.68 o
 -10   5   1       27.98       63.16     49.33 o
  -9   5   1      218.76      212.36     53.66 o
  -8   5   1      316.04      386.29     53.38 o
  -7   5   1     4303.56     4436.38     98.00 o
  -6   5   1    11276.64    11573.44    343.89 o
  -5   5   1    12481.53    11470.39    546.56 o
  -4   5   1      453.68      553.11     63.96 o
  -3   5   1     2168.96     2325.42     83.20 o
  -2   5   1    35964.71    34829.64    970.57 o
  -1   5   1    19837.43    18895.58    659.35 o
   0   5   1    11522.10    11598.65    298.47 o
   1   5   1     4607.76     4774.66    134.13 o
   2   5   1      362.50      391.59     30.33 o
   3   5   1      485.17      502.49     26.00 o
   4   5   1     2727.87     2834.80     73.37 o
   5   5   1      587.95      659.85     51.80 o
   6   5   1       76.80      105.13     26.47 o
   7   5   1       50.77       68.04     27.71 o
   8   5   1       75.86       83.66     29.11 o
 -12   6   1       86.78       97.99     70.87 o
 -11   6   1      842.66      855.28     65.94 o
 -10   6   1      789.91      851.62     62.63 o
  -9   6   1       97.89      147.95     58.41 o
  -8   6   1      825.29      818.96     58.47 o
  -7   6   1    11815.95    12331.82    227.49 o
  -6   6   1     9372.71     9374.37    660.05 o
  -5   6   1       58.83       23.28     55.23 o
  -4   6   1     1433.81     1320.06     73.80 o
  -3   6   1      881.87      873.33     44.01 o
  -2   6   1       10.50       71.07     41.77 o
  -1   6   1     2532.86     2348.35     38.40 o
   0   6   1     8114.60     7936.90     54.57 o
   1   6   1     1529.37     1567.13     29.96 o
   2   6   1     3779.41     3675.17     93.62 o
   3   6   1     1379.61     1384.30     49.52 o
   4   6   1       54.05       89.14     54.81 o
   5   6   1      324.56      320.75     25.70 o
   6   6   1      783.61      827.49     63.01 o
   7   6   1      192.90      217.77     36.18 o
 -12   7   1      418.78      181.72    104.44 o
 -11   7   1      923.72      830.15     70.78 o
 -10   7   1      129.01      117.11     64.53 o
  -9   7   1       82.49      139.78     59.43 o
  -8   7   1      428.94      529.38     58.60 o
  -7   7   1       84.23       46.72     53.22 o
  -6   7   1      170.54      228.02     60.31 o
  -5   7   1     1142.75     1213.71     60.65 o
  -4   7   1     4896.83     4711.85    210.27 o
  -3   7   1     8840.94     8356.75    243.34 o
  -2   7   1     3537.67     3186.57     42.04 o
  -1   7   1      335.82      428.90     34.42 o
   0   7   1      694.36      674.20     29.92 o
   1   7   1     7137.07     6711.74     77.60 o
   2   7   1     2568.15     2540.03     97.34 o
   3   7   1      209.01      182.71     29.36 o
   4   7   1        5.97       53.33     27.72 o
   5   7   1      542.26      492.50     28.59 o
   6   7   1      187.62      189.98     35.14 o
 -12   8   1       42.95      158.74    110.01 o
 -11   8   1      116.88       73.11    116.27 o
 -10   8   1        0.60        2.45     66.17 o
  -9   8   1      963.10     1049.83     58.02 o
  -8   8   1     4614.87     4761.87    238.83 o
  -7   8   1     2475.39     2323.44    189.39 o
  -6   8   1       46.59      122.46     44.81 o
  -5   8   1     3682.38     3765.86    123.93 o
  -4   8   1    14798.37    14125.25    496.77 o
  -3   8   1     6822.53     6531.23    353.69 o
  -2   8   1      258.74      327.21     45.95 o
  -1   8   1      178.59      267.94     32.71 o
   0   8   1     2736.86     2643.18     60.93 o
   1   8   1     2409.87     2342.67     42.06 o
   2   8   1       49.05       55.79     40.35 o
   4   8   1        1.27       33.98     28.32 o
   5   8   1       30.93      112.18     29.71 o
   6   8   1       43.02       16.36     37.99 o
 -11   9   1       15.07      259.01    112.10 o
 -10   9   1      191.92      251.93     62.94 o
  -9   9   1     3089.76     3189.16     95.93 o
  -8   9   1     3455.69     3373.47    263.43 o
  -7   9   1       23.87      137.01     56.48 o
  -6   9   1      131.54      162.80     42.68 o
  -5   9   1     1184.40     1168.00     48.90 o
  -4   9   1      886.53      831.69    103.04 o
  -3   9   1        9.59      -13.00     35.49 o
  -2   9   1      597.41      646.49     72.41 o
  -1   9   1      342.15      448.07     31.17 o
   0   9   1     1068.95     1128.11     30.39 o
   1   9   1      201.47      207.76     27.87 o
   2   9   1       51.19      101.96     27.81 o
   3   9   1      207.24      142.79     27.39 o
   4   9   1      674.54      656.11     32.61 o
   5   9   1      272.86      264.80     31.67 o
 -11  10   1       49.02      227.67    101.65 o
 -10  10   1       84.10       51.10     57.78 o
  -9  10   1      194.57      190.75     53.37 o
  -8  10   1      388.68      456.54     57.94 o
  -7  10   1      192.70      148.07     42.86 o
  -6  10   1      391.49      458.51     52.22 o
  -5  10   1     1348.14     1242.59     46.17 o
  -4  10   1      100.99       88.33     43.86 o
  -3  10   1      841.75      846.73     37.33 o
  -2  10   1     1141.90      960.78     70.32 o
  -1  10   1     3706.85     3606.22     35.08 o
   0  10   1      340.95      415.32     27.60 o
   1  10   1       15.93       13.72     28.34 o
   2  10   1      189.28      189.58     28.04 o
   3  10   1      491.65      470.73     37.43 o
   4  10   1      155.67      202.99     53.26 o
 -11  11   1       57.99      222.10     95.39 o
 -10  11   1      481.41      435.24     55.81 o
  -9  11   1        1.36      135.76    120.12 o
  -8  11   1      352.74      370.22     56.79 o
  -7  11   1      373.34      400.70     41.45 o
  -6  11   1     3622.62     3499.47    121.50 o
  -5  11   1      887.23      867.02     47.69 o
  -4  11   1      435.30      362.63     38.17 o
  -3  11   1      105.63       72.24     35.93 o
  -2  11   1      900.64      837.18     55.00 o
  -1  11   1      537.15      556.59     30.04 o
   0  11   1      182.30      203.19     30.11 o
   1  11   1      172.26      198.48     28.23 o
   2  11   1       33.83      100.83     38.65 o
   3  11   1        0.54       41.22     45.33 o
 -10  12   1      424.07      404.33     57.63 o
  -9  12   1       63.69       84.87     49.89 o
  -8  12   1       29.67       59.01     42.10 o
  -7  12   1      355.02      337.22     41.84 o
  -6  12   1      706.74      663.65     46.34 o
  -5  12   1      727.89      670.90     44.28 o
  -4  12   1      322.18      297.83     70.32 o
  -3  12   1        2.86       52.88     68.23 o
  -2  12   1       18.37       62.70     27.60 o
  -1  12   1      138.83      184.48     27.82 o
   0  12   1      202.33      184.70     30.63 o
   1  12   1       22.56        4.28     43.44 o
   2  12   1      174.47      197.72     30.83 o
 -10  13   1      222.40      200.63     54.63 o
  -9  13   1      144.36      145.83     59.33 o
  -8  13   1       27.40       49.95     40.99 o
  -7  13   1       65.94      109.84     40.75 o
  -6  13   1      209.09      260.41     45.96 o
  -5  13   1      675.70      700.53     45.01 o
  -4  13   1        1.69       63.98     41.92 o
  -3  13   1      442.19      468.98     44.91 o
  -1  13   1        3.31       32.94     28.84 o
   0  13   1      118.17      128.22     31.70 o
  -9  14   1        3.02       52.73     57.35 o
  -8  14   1      271.82      244.41     43.34 o
  -7  14   1       50.87      144.29     38.61 o
  -6  14   1       61.62       89.04     46.96 o
  -5  14   1        5.33      -21.87     41.63 o
  -4  14   1      256.76      264.88     42.23 o
  -3  14   1      319.45      329.94     32.73 o
  -2  14   1      285.81      302.42     33.92 o
  -6  15   1      118.17      120.84     49.17 o
  -5  15   1       27.97       44.56     45.28 o
   4 -15   2        2.86      -22.91     41.34 o
   5 -15   2       39.22       24.00     64.57 o
   1 -14   2       20.35       88.41     46.86 o
   2 -14   2       12.77      166.40     58.48 o
   3 -14   2      234.49      252.02     74.35 o
   4 -14   2      110.70      148.98     39.45 o
   5 -14   2       58.42      112.73     41.42 o
   6 -14   2       11.63      100.89     41.64 o
   7 -14   2      485.27      478.30     50.92 o
   8 -14   2      457.83      472.75    100.26 o
  -1 -13   2       86.85       73.15     38.56 o
   0 -13   2       24.35       46.08     34.13 o
   1 -13   2       18.91       40.71     34.98 o
   2 -13   2      489.20      497.04     39.30 o
   3 -13   2     1003.10      992.16    102.00 o
   4 -13   2      142.16      157.48     40.07 o
   5 -13   2       10.78      -37.52     39.62 o
   6 -13   2      413.40      350.16     44.05 o
   7 -13   2      639.80      642.68     49.52 o
   8 -13   2      433.58      386.85     66.72 o
   9 -13   2       77.40       85.79     52.47 o
  -2 -12   2      317.25      347.23     42.69 o
  -1 -12   2      111.61      155.72     37.47 o
   0 -12   2       28.83       45.43     32.60 o
   1 -12   2      143.27      119.95     37.37 o
   2 -12   2      480.04      438.24     38.56 o
   3 -12   2      748.35      692.23    111.05 o
   4 -12   2      825.62      787.04     44.90 o
   5 -12   2       94.41      230.58     68.46 o
   6 -12   2      168.75      292.81     42.89 o
   7 -12   2        0.14       66.84     42.42 o
   8 -12   2      333.64      355.04     53.23 o
   9 -12   2        1.11       21.22     52.53 o
  10 -12   2      430.66      430.30     56.19 o
  -4 -11   2       37.51       93.03     52.41 o
  -3 -11   2       35.40       60.59     45.73 o
  -2 -11   2      140.38      123.46     31.59 o
  -1 -11   2      755.44      769.11     31.12 o
   0 -11   2      204.96      286.20     32.46 o
   1 -11   2      279.78      338.57     36.57 o
   2 -11   2       25.22       30.29     37.54 o
   3 -11   2     1330.82     1224.56     97.82 o
   4 -11   2      272.88      310.39     40.68 o
   5 -11   2     1399.36     1423.67     52.64 o
   6 -11   2     1970.61     2041.60    125.82 o
   7 -11   2       13.45       54.77     71.34 o
   8 -11   2       42.67      127.53     60.58 o
   9 -11   2      568.84      528.18     54.88 o
  10 -11   2      489.10      443.18     53.41 o
  -5 -10   2        9.56       41.80     42.99 o
  -4 -10   2       73.39      116.60     33.56 o
  -3 -10   2        5.69       48.72     32.74 o
  -2 -10   2      378.72      450.03     30.33 o
  -1 -10   2       83.77      131.10     29.83 o
   0 -10   2      959.67      971.05     73.08 o
   1 -10   2     1176.74     1048.44     40.29 o
   2 -10   2     1007.20     1044.29     53.61 o
   3 -10   2      261.43      272.91     45.78 o
   4 -10   2     1117.63     1187.52     60.46 o
   5 -10   2     2989.90     2865.09    127.51 o
   6 -10   2     3567.02     3139.72    249.37 o
   7 -10   2     1383.64     1491.44     77.98 o
   8 -10   2       82.28      170.99     67.55 o
   9 -10   2       10.60       81.69     50.23 o
  10 -10   2       49.79       86.44     50.72 o
  -6  -9   2       12.79       67.62     33.04 o
  -5  -9   2       46.30      100.01     46.01 o
  -4  -9   2       77.43      171.79     48.78 o
  -3  -9   2       25.88       80.55     32.90 o
  -2  -9   2      209.49      204.70     30.47 o
  -1  -9   2       52.05      137.74     32.05 o
   0  -9   2      147.36      216.03     36.84 o
   1  -9   2     5031.43     4676.44    272.58 o
   2  -9   2     7967.71     7425.98    249.95 o
   3  -9   2     1158.27     1114.14     44.69 o
   4  -9   2      111.26      137.74     45.66 o
   5  -9   2     1187.30     1107.62     60.58 o
   6  -9   2     2707.31     2574.78     81.11 o
   8  -9   2     1466.14     1589.73     64.37 o
   9  -9   2      497.51      565.12     48.48 o
  10  -9   2        2.45        7.67     46.68 o
  11  -9   2        1.21      -23.19     48.15 o
  -6  -8   2       17.12       51.55     44.32 o
  -5  -8   2       46.53       63.36     32.69 o
  -4  -8   2      897.32      838.52     34.35 o
  -3  -8   2     4142.82     3948.83     78.54 o
  -2  -8   2     1211.75     1149.29     34.31 o
  -1  -8   2       50.70       54.54     29.18 o
   0  -8   2     1870.66     1782.75    120.45 o
   1  -8   2    12102.22    11326.55    200.52 o
   2  -8   2     2838.53     2709.48    126.37 o
   3  -8   2      958.05      855.88     47.76 o
   4  -8   2      881.19      872.73     50.74 o
   5  -8   2       35.49       34.89     49.46 o
   6  -8   2       43.11       34.96     57.64 o
   7  -8   2      878.19      986.23     62.61 o
   8  -8   2     1181.39     1232.22     73.32 o
   9  -8   2      569.32      582.21     48.42 o
  10  -8   2       90.79      126.90     45.66 o
  11  -8   2        7.77       23.94     50.01 o
  -7  -7   2       54.99       77.69     32.77 o
  -6  -7   2       22.65       43.10     30.14 o
  -5  -7   2      371.28      333.95     30.62 o
  -4  -7   2     3575.52     3578.33    130.87 o
  -3  -7   2     2379.13     2380.27     85.94 o
  -2  -7   2        0.88       45.22     42.50 o
  -1  -7   2       36.11       38.91     30.99 o
   0  -7   2      248.74      251.43     37.38 o
   1  -7   2      467.63      474.80     59.88 o
   2  -7   2     3095.57     3015.05     56.37 o
   3  -7   2     3242.91     3193.96    107.26 o
   4  -7   2     6340.26     5889.61    218.26 o
   5  -7   2     7466.32     7433.85    418.10 o
   6  -7   2      212.59      314.62     48.71 o
   7  -7   2       32.93      104.46     47.91 o
   8  -7   2      709.63      722.76     45.11 o
   9  -7   2     1568.52     1597.12     59.39 o
  10  -7   2       32.42       73.60     44.88 o
  11  -7   2       64.97      125.94     73.17 o
  -8  -6   2       74.16       71.81     46.09 o
  -7  -6   2        2.87       45.42     31.52 o
  -6  -6   2        9.96       53.21     29.34 o
  -4  -6   2      167.69      251.18     31.73 o
  -3  -6   2       26.27      -12.41     29.78 o
  -2  -6   2      710.79      675.12     33.44 o
  -1  -6   2     8488.14     8165.43    260.15 o
   0  -6   2    28249.21    27315.51    134.72 o
   1  -6   2     5080.21     4945.19     53.00 o
   2  -6   2       87.67      126.16     50.11 o
   3  -6   2    12264.29    12112.72    261.77 o
   4  -6   2    20736.11    19169.15    538.27 o
   5  -6   2     2157.01     2367.69     78.55 o
   6  -6   2      683.21      783.40     46.33 o
   7  -6   2        8.43       82.69     43.38 o
   8  -6   2      424.13      481.96     43.04 o
   9  -6   2       51.86      155.89     59.39 o
  10  -6   2       57.13       58.49     40.41 o
  11  -6   2       63.33       27.07     43.96 o
  -8  -5   2       10.21        0.07     28.40 o
  -7  -5   2       57.32       74.27     28.49 o
  -6  -5   2     1161.06     1085.62     28.86 o
  -5  -5   2     5730.77     5793.90     61.29 o
  -4  -5   2     2912.05     2909.18     48.80 o
  -3  -5   2      126.62      152.68     34.36 o
  -2  -5   2     7002.76     6369.70    148.45 o
  -1  -5   2    44170.65    42492.43    155.61 o
   0  -5   2     7097.19     6969.55     54.32 o
   1  -5   2      586.81      565.92     55.61 o
   2  -5   2     2756.27     3015.07     62.20 o
   3  -5   2     5632.10     5449.10    210.16 o
   4  -5   2      630.49      697.65     76.47 o
   5  -5   2      659.75      730.77     42.14 o
   6  -5   2       95.31      236.47    106.75 o
   7  -5   2     1048.66      988.80     82.27 o
   8  -5   2      761.51      800.45     83.11 o
   9  -5   2       41.19       57.78     34.28 o
  10  -5   2        8.14       61.02     44.20 o
  11  -5   2      263.18      257.42     45.74 o
  -8  -4   2       13.19       47.10     38.19 o
  -7  -4   2      974.13      976.64     67.83 o
  -6  -4   2     3047.04     3095.11     68.66 o
  -5  -4   2     6231.24     6410.43     82.10 o
  -4  -4   2      504.21      545.37     31.11 o
  -3  -4   2     1808.19     1782.12     33.71 o
  -2  -4   2     2347.89     2107.52     64.16 o
  -1  -4   2     1799.88     1842.73     43.19 o
   0  -4   2      131.73      295.79     54.13 o
   1  -4   2      388.87      534.06     64.55 o
   2  -4   2    10649.24    10795.23    334.65 o
   3  -4   2    14675.53    14888.46     93.47 o
   4  -4   2       71.61      108.37     39.37 o
   5  -4   2      404.31      392.35     45.33 o
   6  -4   2     3539.64     3351.96    121.44 o
   7  -4   2     6497.01     6301.73    114.21 o
   8  -4   2       89.78       68.73     64.28 o
   9  -4   2       70.21      103.42     45.16 o
  10  -4   2      232.87      275.28     44.86 o
  11  -4   2      358.22      302.81     47.46 o
  -9  -3   2      275.97      312.46     30.69 o
  -8  -3   2      431.38      482.92     30.33 o
  -7  -3   2      164.40      193.83     29.94 o
  -6  -3   2       70.13      117.43     30.72 o
  -5  -3   2     2445.14     2559.16     46.93 o
  -4  -3   2     2226.51     2301.80     58.49 o
  -3  -3   2     9234.65     9157.28    261.99 o
  -2  -3   2    23824.52    24017.46    564.95 o
  -1  -3   2      140.10      184.69     49.05 o
   0  -3   2     3374.60     3336.29     69.75 o
   1  -3   2    29560.31    32388.82    373.52 o
   2  -3   2    69910.98    68930.67   3326.23 o
   3  -3   2     4230.78     4445.77    246.01 o
   4  -3   2      705.28      755.05     48.74 o
   5  -3   2     4634.03     4846.98    139.60 o
   6  -3   2     6799.64     6687.80     85.72 o
   7  -3   2      790.48      781.92     36.78 o
   8  -3   2       39.29      133.72     38.89 o
   9  -3   2      233.70      342.58     83.62 o
  10  -3   2       50.32       66.67     33.88 o
 -10  -2   2      161.51      151.36     31.79 o
  -8  -2   2      287.39      268.89     31.35 o
  -7  -2   2     3418.01     3487.77     44.52 o
  -6  -2   2       41.77      113.26     37.18 o
  -5  -2   2       23.12       30.41     32.73 o
  -4  -2   2    12984.73    12439.68    157.07 o
  -3  -2   2    40988.16   207755.64 101483.76 o
  -2  -2   2    11461.03    11949.18    315.55 o
  -1  -2   2     4914.57     5572.22     74.32 o
   0  -2   2    14666.23    15185.97    301.07 o
   1  -2   2    21580.87    22502.70    847.00 o
   2  -2   2     4945.92     5752.65    231.67 o
   3  -2   2     3067.47     3272.24     78.85 o
   4  -2   2     3370.92     3392.93     46.93 o
   5  -2   2      319.67      318.14     33.16 o
   6  -2   2        9.33       19.80     32.69 o
   7  -2   2      459.91      465.72     31.56 o
   8  -2   2        8.05       28.84     47.82 o
   9  -2   2      666.78      749.65     34.15 o
  10  -2   2      527.67      502.59     33.65 o
 -10  -1   2        6.04       38.23     31.91 o
  -9  -1   2      534.75      550.19     31.48 o
  -8  -1   2     2684.21     2822.12     37.59 o
  -7  -1   2     2708.20     2797.37     84.67 o
  -6  -1   2     3655.00     3667.04    109.51 o
  -5  -1   2     8548.02     8232.67    109.14 o
  -4  -1   2     3589.64     3314.56     68.24 o
  -3  -1   2     4696.06     4938.23     95.37 o
  -2  -1   2    23710.84    24958.81    346.18 o
  -1  -1   2     1133.19     1035.14     89.20 o
   0  -1   2      919.89     1081.13     58.31 o
   1  -1   2     8554.95     9748.61    170.84 o
   2  -1   2    16726.37    18602.26    153.05 o
   3  -1   2     3557.95     3584.74     58.01 o
   4  -1   2     9293.36     8971.86    212.15 o
   5  -1   2    12088.42    11603.01    253.85 o
   6  -1   2      249.46      251.49     43.11 o
   7  -1   2      201.50      222.14     44.02 o
   8  -1   2     1605.80     1677.34     33.08 o
   9  -1   2     1338.36     1343.06     38.99 o
  10  -1   2      257.00      219.09     32.65 o
 -11   0   2      335.08      333.54     39.14 o
 -10   0   2      304.07      337.16     36.09 o
  -9   0   2      397.86      475.79     37.89 o
  -8   0   2     1003.75      957.18     33.86 o
  -7   0   2     5979.73     5836.21    127.83 o
  -6   0   2     3811.16     3728.37     52.44 o
  -5   0   2     3397.23     3359.33     41.90 o
  -4   0   2     1705.34     1542.57     42.92 o
  -3   0   2     2507.91     2610.76     60.83 o
  -2   0   2     3441.61     3172.06    122.19 o
  -1   0   2    13513.96    14387.79    838.05 o
   1   0   2     3321.81     3749.61     41.91 o
   2   0   2      253.27      301.12     35.68 o
   3   0   2     6148.74     5872.76    137.31 o
   4   0   2    13049.42    13119.17    151.12 o
   5   0   2     5190.42     5121.40    104.72 o
   6   0   2     2201.14     2258.01    108.31 o
   7   0   2     1100.41     1104.55     33.25 o
   8   0   2      122.64      100.41     31.01 o
   9   0   2       60.74       99.02     29.78 o
  10   0   2       37.83       33.37     53.56 o
 -11   1   2      369.61      395.77     39.90 o
 -10   1   2       62.89       96.32     36.43 o
  -9   1   2      359.19      402.76     35.53 o
  -8   1   2      284.73      308.74     36.64 o
  -7   1   2      660.85      727.38     39.60 o
  -6   1   2     4339.10     4259.68     72.77 o
  -5   1   2     9154.86     8714.44    200.09 o
  -4   1   2      740.69      725.99     50.60 o
  -3   1   2      361.66      464.90     75.26 o
  -2   1   2    33887.74    35599.96    428.19 o
  -1   1   2     9789.59    11079.77     83.91 o
   1   1   2    31589.83    32751.20    258.07 o
   2   1   2    13825.10    14131.18    428.21 o
   3   1   2      109.34      243.64     55.66 o
   4   1   2      584.63      639.38     38.59 o
   5   1   2     4739.57     4528.60     43.26 o
   6   1   2      880.26      840.01     29.24 o
   7   1   2      951.89     1090.42     45.65 o
   8   1   2      482.14      423.79     28.94 o
   9   1   2        2.28       54.22     29.71 o
 -11   2   2       58.65       87.23     44.85 o
 -10   2   2      391.60      448.18     41.17 o
  -9   2   2      729.09      785.86     79.87 o
  -8   2   2      727.47      776.13     74.71 o
  -7   2   2     1022.23      976.95     74.97 o
  -6   2   2     2068.24     2035.35     56.57 o
  -5   2   2     1603.70     1565.92     57.35 o
  -4   2   2    16815.94    17191.59   1210.78 o
  -2   2   2     5045.30     5642.99    228.72 o
  -1   2   2      279.06      369.30     50.13 o
   1   2   2    10839.36    10897.36    205.31 o
   2   2   2     5886.91     6055.21    188.43 o
   3   2   2     6768.78     6810.50    272.38 o
   4   2   2      253.02      284.97     59.59 o
   5   2   2       37.56       14.88     27.25 o
   6   2   2     3070.95     3269.78     59.90 o
   7   2   2     1325.78     1305.64     53.06 o
   8   2   2      299.74      295.64     28.71 o
   9   2   2      244.81      261.75     30.00 o
 -12   3   2      119.40      168.22     81.46 o
 -11   3   2       42.85       92.02     47.28 o
 -10   3   2      388.92      458.24     75.30 o
  -9   3   2     5156.36     5183.24    185.36 o
  -8   3   2     2988.25     3022.36    115.02 o
  -7   3   2      179.00      197.19     49.28 o
  -6   3   2      727.69      768.92    108.61 o
  -5   3   2    31102.69    30448.79   1476.40 o
  -3   3   2     6638.06     6989.66    499.91 o
  -2   3   2     4349.01     4932.59    229.41 o
  -1   3   2     4049.69     4587.90     52.91 o
   1   3   2     7590.99     7487.62    134.86 o
   2   3   2     5459.16     5324.74    154.16 o
   3   3   2     1788.90     1762.22     27.74 o
   4   3   2     4896.97     4901.32    110.65 o
   5   3   2     4685.54     4563.16     83.73 o
   6   3   2      415.99      388.82     29.15 o
   7   3   2      249.59      275.40     29.03 o
   8   3   2      382.47      416.45     62.21 o
 -12   4   2        2.80       22.73     55.04 o
 -11   4   2        6.37       -7.62     65.42 o
 -10   4   2     1028.19      964.96     67.09 o
  -9   4   2     1766.51     1719.47     72.02 o
  -8   4   2       74.93      145.73     57.16 o
  -7   4   2      179.85      210.29     69.12 o
  -6   4   2      267.13      232.02     81.79 o
  -5   4   2      761.84      752.65     91.90 o
  -4   4   2      720.04      706.64     79.25 o
  -3   4   2      922.85      987.36     72.06 o
  -2   4   2    10672.21    11040.09    733.50 o
  -1   4   2    14571.00    13735.69    459.52 o
   0   4   2    12897.35    12733.10    189.69 o
   1   4   2     1255.61     1330.59     26.80 o
   2   4   2     3127.92     2879.46     49.85 o
   3   4   2    11892.15    11717.49    207.62 o
   4   4   2     1965.93     1806.51     52.88 o
   5   4   2      121.69      144.23     26.23 o
   6   4   2      114.12      141.15     45.77 o
   7   4   2       47.62       58.24     25.99 o
   8   4   2        1.12       68.10     41.10 o
 -12   5   2        8.91       44.03     78.54 o
 -11   5   2       43.24       64.99     68.56 o
 -10   5   2       45.88       88.46     67.68 o
  -9   5   2       39.75       12.09     69.80 o
  -8   5   2        8.91       63.15     76.87 o
  -7   5   2     1797.76     1876.45     84.38 o
  -6   5   2    17025.04    16521.76    708.23 o
  -5   5   2     2666.89     2478.65    102.35 o
  -4   5   2      156.24      166.64     55.25 o
  -3   5   2     5067.73     5001.21    199.48 o
  -1   5   2    22793.07    22112.23    960.48 o
   0   5   2       26.23      107.87     28.25 o
   1   5   2       94.76      106.60     26.31 o
   2   5   2     5579.70     5360.79    102.71 o
   3   5   2       24.76       58.17     61.90 o
   4   5   2      908.18      925.16     26.68 o
   5   5   2      541.31      545.41     37.89 o
   6   5   2       93.41      144.32     26.72 o
   7   5   2      195.86      266.90     35.58 o
 -12   6   2      137.79      149.69    119.75 o
 -10   6   2      373.28      313.31    130.20 o
  -9   6   2       70.49     -110.01    142.73 o
  -8   6   2      354.79      657.96    146.21 o
  -7   6   2    11302.14    11353.44    411.18 o
  -6   6   2     9011.09     8760.07    687.08 o
  -5   6   2      487.71      531.19     60.91 o
  -4   6   2      302.07      294.68     46.50 o
  -3   6   2     5181.95     5052.54     50.13 o
  -2   6   2     1649.88     1669.07     41.28 o
  -1   6   2      189.99      250.25     30.23 o
   0   6   2      339.76      356.25     25.69 o
   1   6   2     2013.94     2118.94     29.91 o
   2   6   2     4161.28     4251.95    160.67 o
   3   6   2     1123.53     1159.88     70.71 o
   4   6   2      207.12      265.37     27.94 o
   5   6   2      387.95      468.45     68.44 o
   6   6   2      624.55      670.39     27.26 o
   7   6   2       51.91       55.05     25.55 o
 -12   7   2      267.15      182.42    120.45 o
 -11   7   2      388.63      398.25    107.92 o
 -10   7   2      192.33      173.37    127.41 o
  -9   7   2      385.51      396.17    128.11 o
  -8   7   2      791.61      617.57    111.40 o
  -7   7   2     1184.41     1212.01     55.36 o
  -6   7   2     1520.94     1445.21     61.37 o
  -5   7   2     2176.69     2090.23     68.58 o
  -4   7   2     2736.01     2680.27    122.89 o
  -3   7   2     9742.69     9084.11    293.82 o
  -2   7   2     1142.58     1103.84     34.64 o
  -1   7   2      120.34      165.23     26.54 o
   0   7   2     7408.58     7106.93    120.69 o
   1   7   2     8347.32     8329.02    130.68 o
   2   7   2     1000.19     1074.22    108.62 o
   3   7   2       25.03       43.47     29.96 o
   4   7   2      107.71      158.11     28.18 o
   5   7   2      344.79      315.06     30.31 o
   6   7   2       37.64       38.54     30.03 o
 -12   8   2       26.57      231.85    105.83 o
 -11   8   2      380.78      224.89    119.75 o
 -10   8   2      530.68       78.34    167.45 o
  -9   8   2      147.96       20.89    108.61 o
  -8   8   2     1300.84     1375.06     98.64 o
  -7   8   2       21.61       86.74     53.66 o
  -6   8   2      527.66      550.52     56.19 o
  -5   8   2     3414.62     3335.65    262.83 o
  -4   8   2    19393.88    17772.73    740.81 o
  -3   8   2     6018.00     5705.06    271.54 o
  -2   8   2       72.33      119.91     33.10 o
  -1   8   2     1826.29     1619.72     31.06 o
   0   8   2     2207.78     2195.11     33.03 o
   1   8   2      812.81      800.17     27.17 o
   2   8   2       33.59       52.35     25.94 o
   3   8   2       29.05      113.55     57.10 o
   4   8   2        0.58       40.86     28.97 o
   5   8   2        0.37       35.16     28.34 o
 -12   9   2        4.92      170.58    102.35 o
 -11   9   2      172.09      129.50    114.88 o
 -10   9   2      226.03      398.25    103.04 o
  -9   9   2     2969.16     2875.51    118.36 o
  -8   9   2     2898.14     2850.51    169.54 o
  -7   9   2      624.36      605.12     42.66 o
  -6   9   2      907.36      951.57     53.12 o
  -5   9   2     3981.32     3810.32    218.97 o
  -4   9   2     2039.87     1928.87    128.46 o
  -3   9   2      878.06      887.97     77.98 o
  -2   9   2      889.40      900.71     38.99 o
  -1   9   2        4.69       58.96     28.34 o
   0   9   2      573.68      524.74     28.51 o
   1   9   2       22.84       41.08     31.84 o
   2   9   2       49.75       61.20     26.70 o
   3   9   2      157.83      170.04     42.96 o
   4   9   2      338.10      332.52     52.09 o
 -11  10   2       73.86      -62.66    102.35 o
 -10  10   2      353.43      356.48    109.31 o
  -9  10   2      695.66      735.96     53.91 o
  -8  10   2     1415.81     1407.77     58.76 o
  -7  10   2      523.16      526.11     45.07 o
  -6  10   2      122.77      137.83     49.26 o
  -5  10   2      884.86      871.71     64.40 o
  -4  10   2        1.32       32.52     38.64 o
  -3  10   2      123.90      189.56     35.86 o
  -2  10   2      708.39      618.20     64.40 o
  -1  10   2     3320.20     3205.81     40.80 o
   1  10   2       22.72       36.00     28.93 o
   2  10   2      306.93      374.99     38.99 o
   3  10   2      436.81      418.32     33.84 o
 -11  11   2        1.48       87.03     97.47 o
 -10  11   2      144.77      -22.28     91.90 o
  -9  11   2      301.28      314.89     50.87 o
  -8  11   2      844.73      802.97     42.65 o
  -7  11   2      489.16      465.56     50.93 o
  -6  11   2     3136.06     3098.09    214.79 o
  -5  11   2      972.67      939.60     41.92 o
  -4  11   2      103.17      131.20     36.97 o
  -3  11   2      846.20      771.29     44.21 o
  -2  11   2     1521.28     1454.73     44.37 o
  -1  11   2      350.00      418.33     38.59 o
   0  11   2       90.68      166.19     35.89 o
   1  11   2      280.42      298.21     31.08 o
   2  11   2       31.76       21.63     37.72 o
 -11  12   2      272.07       54.25    143.08 o
 -10  12   2      369.82      339.69     61.33 o
  -9  12   2       31.44       62.02     56.21 o
  -8  12   2      140.53      162.00     43.00 o
  -7  12   2      339.27      383.46     50.52 o
  -6  12   2      561.54      505.50     44.81 o
  -5  12   2      748.00      747.73     74.85 o
  -4  12   2      343.60      300.82     36.27 o
  -3  12   2       14.34       19.87     35.36 o
  -2  12   2        5.66       48.61     28.46 o
  -1  12   2      148.48      178.65     28.65 o
   0  12   2      143.40      116.68     29.87 o
   1  12   2        7.57       69.27     43.31 o
 -10  13   2      532.13      583.60     58.46 o
  -9  13   2      239.25      108.49    117.67 o
  -8  13   2       31.02       62.66     39.03 o
  -7  13   2       60.68      118.91     48.81 o
  -6  13   2      210.57      238.33     44.33 o
  -5  13   2      101.86      210.76     39.81 o
  -4  13   2      182.98      174.53     37.11 o
  -3  13   2      252.28      336.56     45.69 o
  -2  13   2       13.53       56.43     29.83 o
  -1  13   2       84.05      100.79     30.36 o
   0  13   2       22.36       35.48     43.52 o
  -9  14   2        3.18       20.73     59.61 o
  -8  14   2      221.45      207.03     42.61 o
  -7  14   2       24.53       40.68     47.00 o
  -6  14   2       25.84       37.14     46.30 o
  -5  14   2        9.89       45.63     43.52 o
  -4  14   2       56.54       77.52     39.25 o
  -3  14   2       89.41      129.91     32.66 o
  -2  14   2       60.48      143.67     32.17 o
   4 -15   3       37.30       62.72     43.42 o
   1 -14   3       96.19       67.15     41.61 o
   2 -14   3        4.31      110.32     37.70 o
   3 -14   3      125.85      135.99     41.15 o
   4 -14   3        5.42       28.82     43.40 o
   5 -14   3      118.03      128.42     85.24 o
   6 -14   3       14.97       10.20     42.94 o
   7 -14   3      222.96      303.54     49.23 o
  -1 -13   3       32.76       71.68     43.82 o
   0 -13   3        0.05       44.30     35.35 o
   1 -13   3       37.36       15.75     58.14 o
   2 -13   3      504.81      588.92     39.72 o
   3 -13   3      594.69      604.98     73.34 o
   4 -13   3      126.96      136.76     41.26 o
   5 -13   3        8.52       17.45     46.92 o
   6 -13   3       73.68      120.89     63.57 o
   7 -13   3      260.99      132.06     45.35 o
   8 -13   3      286.11      333.50     53.05 o
  -3 -12   3       85.36      135.94     40.50 o
  -2 -12   3      219.85      271.29     43.49 o
  -1 -12   3      242.16      250.73     33.44 o
   0 -12   3      183.80      189.14     34.47 o
   1 -12   3      129.56      133.22     39.30 o
   2 -12   3      335.18      276.62     36.56 o
   3 -12   3      909.24      898.26     67.31 o
   4 -12   3      794.63      849.32     44.95 o
   5 -12   3       26.20       53.32     42.87 o
   6 -12   3       16.21       25.60     75.04 o
   7 -12   3       70.86      145.77     67.53 o
   8 -12   3      387.07      474.43     71.95 o
   9 -12   3       31.43      131.65     51.78 o
  -4 -11   3       91.42       76.97     32.74 o
  -3 -11   3       89.34      111.53     33.13 o
  -2 -11   3      555.00      561.98     31.77 o
  -1 -11   3     1290.25     1302.80     84.98 o
   0 -11   3      231.77      336.99     35.25 o
   1 -11   3       72.56      191.50     39.05 o
   2 -11   3      252.57      262.20     37.00 o
   3 -11   3     2304.98     2298.34     68.93 o
   4 -11   3      194.54      258.33     43.09 o
   5 -11   3      376.86      369.71     46.11 o
   6 -11   3       74.78      116.28     42.41 o
   7 -11   3      160.60      247.22     92.25 o
   8 -11   3       24.72       49.72     50.14 o
   9 -11   3      137.94      124.02     49.91 o
  10 -11   3      318.49      320.27     49.99 o
  -5 -10   3       73.99      114.19     56.12 o
  -4 -10   3       14.10       99.17     49.16 o
  -3 -10   3       34.59      101.34     32.91 o
  -2 -10   3      655.35      611.38     32.47 o
  -1 -10   3      152.86      161.86     45.86 o
   0 -10   3      596.20      685.16     40.07 o
   1 -10   3      629.15      608.65    137.51 o
   2 -10   3       67.70       54.57     46.87 o
   3 -10   3       10.96       48.24     43.28 o
   4 -10   3      350.07      332.11     59.74 o
   5 -10   3      675.05      606.44     46.61 o
   6 -10   3     2128.41     1977.93    126.55 o
   7 -10   3     1101.49     1287.18     49.76 o
   8 -10   3      225.59      292.51     46.47 o
   9 -10   3      118.22       96.50     46.22 o
  10 -10   3      510.90      487.44     48.28 o
  -5  -9   3       37.44       96.95     30.05 o
  -4  -9   3       49.08       89.79     42.01 o
  -3  -9   3      495.12      485.82     31.99 o
  -2  -9   3      345.80      349.68     52.72 o
  -1  -9   3       82.94      118.14     32.43 o
   0  -9   3      198.88      177.84     40.36 o
   1  -9   3     3835.54     3689.87    110.36 o
   2  -9   3     5125.07     4847.22     85.48 o
   3  -9   3      162.73      202.46     46.86 o
   4  -9   3       28.54       71.49     44.86 o
   5  -9   3     4413.14     3961.61    176.59 o
   6  -9   3     5675.31     5541.31     76.91 o
   7  -9   3      186.60      236.56     46.76 o
   8  -9   3      154.04      251.61     44.80 o
   9  -9   3        2.06       89.27     43.99 o
  10  -9   3       44.86      113.54     45.84 o
  -7  -8   3       93.05       63.97     34.84 o
  -6  -8   3       20.57       81.73     42.44 o
  -5  -8   3        5.13       45.58     49.98 o
  -4  -8   3     1055.13      961.84     32.87 o
  -3  -8   3     2454.81     2321.61     82.96 o
  -2  -8   3      279.97      330.46     49.46 o
  -1  -8   3      108.16      119.59     32.64 o
   0  -8   3     4341.41     4101.12     49.20 o
   1  -8   3    12755.34    11807.41    213.75 o
   2  -8   3     2343.63     2235.37     65.90 o
   3  -8   3      108.11      183.34     49.12 o
   4  -8   3      132.88      119.19     45.67 o
   5  -8   3     2127.57     1879.06     86.68 o
   6  -8   3        5.22      117.70     61.55 o
   7  -8   3      228.07      251.16     46.41 o
   8  -8   3      856.04      946.03     46.79 o
   9  -8   3      718.31      673.23     86.33 o
  10  -8   3      282.08      214.06     43.98 o
  -7  -7   3       67.78       58.36     33.58 o
  -6  -7   3        8.52       41.89     31.86 o
  -5  -7   3      247.97      205.00     32.99 o
  -4  -7   3     2115.06     2081.02     50.53 o
  -3  -7   3      677.24      660.54     34.90 o
  -2  -7   3       52.88      108.79     34.75 o
  -1  -7   3      812.36      793.00     36.18 o
   0  -7   3     1093.05     1021.68     74.15 o
   1  -7   3     1310.81     1219.97     46.59 o
   2  -7   3      277.96      281.38     47.72 o
   3  -7   3      422.82      413.60     92.73 o
   4  -7   3     6927.30     6589.13    213.55 o
   5  -7   3     5493.88     6240.18    416.27 o
   6  -7   3      208.51      273.28     47.37 o
   7  -7   3       24.14      126.31     47.50 o
   8  -7   3     3197.13     3163.80    139.48 o
   9  -7   3     1781.44     1819.14    100.31 o
  10  -7   3       17.05       75.60     44.21 o
  -8  -6   3       97.43       97.92     33.66 o
  -7  -6   3       57.62       68.07     35.16 o
  -6  -6   3      118.82      174.62     32.13 o
  -5  -6   3      160.47      152.79     32.07 o
  -4  -6   3      117.50      102.91     34.71 o
  -3  -6   3     1115.26     1120.47     37.33 o
  -2  -6   3     1077.76     1076.38     36.76 o
  -1  -6   3     6843.63     6265.94    149.00 o
   0  -6   3     7732.34     7267.31     98.87 o
   1  -6   3       93.21      202.88     44.17 o
   2  -6   3      229.26      260.89     52.77 o
   3  -6   3    11198.33    10002.90    293.78 o
   4  -6   3    23130.77    23344.98    200.17 o
   5  -6   3     3452.21     3900.66    221.94 o
   6  -6   3      266.91      334.57     42.62 o
   7  -6   3      893.96      935.42     59.09 o
   8  -6   3     1554.66     1436.09     67.25 o
   9  -6   3      109.46      157.41     42.71 o
  10  -6   3       52.65      145.99     43.54 o
  -9  -5   3        0.78       42.83     31.60 o
  -8  -5   3      138.00      175.39     45.12 o
  -7  -5   3      145.52      188.36     28.67 o
  -6  -5   3      304.70      324.58     32.12 o
  -5  -5   3     2228.04     2232.78     51.06 o
  -4  -5   3      216.63      212.62     33.25 o
  -3  -5   3      196.19      244.55     37.58 o
  -2  -5   3    13418.24    12191.88    499.01 o
  -1  -5   3    28759.04    26657.22     75.74 o
   0  -5   3     6677.50     6461.80     71.04 o
   1  -5   3     2095.63     2129.02     54.66 o
   2  -5   3     3363.07     3053.92     59.63 o
   3  -5   3     8437.65     7877.09    162.68 o
   4  -5   3     2745.17     2844.03    105.78 o
   5  -5   3      920.52      924.00     39.39 o
   6  -5   3      525.89      586.65     41.91 o
   7  -5   3      651.64      586.80     47.84 o
   8  -5   3      476.24      469.78     33.48 o
   9  -5   3        4.57       25.41     33.74 o
  10  -5   3       24.90       71.56     36.48 o
  -9  -4   3       12.20       63.25     29.53 o
  -8  -4   3        4.96       51.12     29.72 o
  -7  -4   3      456.86      466.64     30.54 o
  -6  -4   3     4758.18     4861.87     99.19 o
  -5  -4   3     2273.04     2264.68     48.30 o
  -4  -4   3     2358.23     2235.81    161.78 o
  -3  -4   3     3264.26     2912.41    107.00 o
  -2  -4   3    11650.98    11099.05    385.95 o
  -1  -4   3    11018.58    11172.53     63.46 o
   0  -4   3    15968.72    16024.50     80.45 o
   1  -4   3     3691.91     3743.99     71.65 o
   2  -4   3     7692.59     7919.16    143.40 o
   3  -4   3     4333.78     4509.35    160.21 o
   4  -4   3      462.14      464.96     58.39 o
   5  -4   3      210.18      234.15     46.33 o
   6  -4   3     7018.11     6922.39    127.90 o
   7  -4   3     6004.17     5960.26     99.04 o
   8  -4   3      299.57      355.74     70.89 o
   9  -4   3       13.97       57.24     53.14 o
  10  -4   3      121.10      173.34     42.95 o
 -10  -3   3      191.09      162.44     34.32 o
  -9  -3   3      276.91      250.23     31.04 o
  -7  -3   3      139.86      167.30     29.72 o
  -6  -3   3     2900.29     2878.27     38.90 o
  -5  -3   3     9466.59     9510.16    185.11 o
  -4  -3   3     3372.87     3299.65     89.24 o
  -3  -3   3     1782.82     1665.56     69.72 o
  -2  -3   3     2511.41     2338.91     51.69 o
  -1  -3   3     8013.75     8236.56     72.53 o
   0  -3   3     5980.22     6160.33     96.52 o
   1  -3   3    28902.35    30399.68    805.57 o
   2  -3   3    28586.62    29821.13   1300.61 o
   3  -3   3     1572.98     1563.62    104.72 o
   4  -3   3      222.97      251.06     49.98 o
   5  -3   3     4489.68     4530.20    122.52 o
   6  -3   3     2591.31     2642.46     38.10 o
   7  -3   3      767.03      768.88     62.17 o
   8  -3   3      123.72      181.54     32.30 o
   9  -3   3       87.74       87.05     42.31 o
  10  -3   3        1.09       33.64     34.27 o
 -10  -2   3      476.98      480.33     35.57 o
  -9  -2   3      565.09      602.28     31.46 o
  -8  -2   3      264.00      286.94     31.86 o
  -7  -2   3      156.31      206.22     31.08 o
  -6  -2   3     2118.76     2013.71     53.82 o
  -5  -2   3     2082.93     2076.41     41.91 o
  -4  -2   3     9092.57     8887.86     49.98 o
  -3  -2   3    30820.18    29288.89    201.75 o
  -2  -2   3     7625.62     7711.09    263.88 o
  -1  -2   3     5497.98     5795.08    246.96 o
   0  -2   3    41668.54    45245.41    402.27 o
   1  -2   3    25175.37    24551.92    485.75 o
   2  -2   3     8390.57     9347.82    368.41 o
   3  -2   3    11857.36    12522.86    137.28 o
   4  -2   3     1591.31     1451.62     35.92 o
   5  -2   3      811.99      779.95     74.37 o
   6  -2   3       11.51       55.55     51.21 o
   7  -2   3     1518.40     1541.02     45.62 o
   8  -2   3      285.73      283.91     30.85 o
   9  -2   3      235.64      285.37     37.69 o
  10  -2   3       99.42      124.22     42.33 o
 -11  -1   3       82.57       77.39     35.76 o
 -10  -1   3       93.97      155.30     57.43 o
  -9  -1   3       58.44      103.32     54.25 o
  -8  -1   3      711.95      797.81     38.19 o
  -7  -1   3      727.03      742.11     33.30 o
  -6  -1   3     2337.38     2255.74     44.89 o
  -5  -1   3     5309.67     5210.86     87.03 o
  -4  -1   3     3918.70     3678.48     79.64 o
  -3  -1   3    15733.38    15975.87    310.92 o
  -2  -1   3    51619.03    51353.25   1338.19 o
  -1  -1   3    17862.84    18401.26    316.46 o
   0  -1   3    40018.55    43721.76   3026.29 o
   1  -1   3      373.49      369.06     43.31 o
   2  -1   3    23874.29    25970.53    253.75 o
   3  -1   3     2947.55     2885.07     35.63 o
   4  -1   3    10966.66    10905.56    195.06 o
   5  -1   3     3564.86     3301.02    106.60 o
   6  -1   3      418.73      477.60     29.96 o
   7  -1   3       63.28       56.34     44.32 o
   8  -1   3      510.98      550.15     33.80 o
   9  -1   3      279.99      227.65     57.48 o
  10  -1   3       68.39      107.39     41.96 o
 -11   0   3      132.02      110.45     41.13 o
 -10   0   3      320.32      357.76     52.00 o
  -9   0   3      104.10      119.86     33.48 o
  -8   0   3     2896.44     2824.85    111.47 o
  -7   0   3    14645.84    14487.14    590.36 o
  -6   0   3     9888.04     9451.32    360.64 o
  -5   0   3      160.79      175.19     39.64 o
  -4   0   3       68.02       84.86     46.47 o
  -3   0   3    51687.03    49974.04    268.75 o
  -2   0   3    20308.11    20555.57   1062.48 o
  -1   0   3    10496.54    11741.33    720.32 o
   0   0   3    20725.45    23274.19    256.78 o
   3   0   3     7750.03     7446.76    276.47 o
   4   0   3     3670.99     3538.78     95.87 o
   5   0   3     1430.47     1346.29     51.55 o
   6   0   3     2352.07     2395.28     79.85 o
   7   0   3     1146.39     1159.28     64.82 o
   8   0   3      100.57       92.86     30.59 o
   9   0   3      153.42      170.37     38.29 o
 -11   1   3      494.63      480.10     41.85 o
 -10   1   3       23.29       43.02     39.34 o
  -9   1   3      286.33      317.40     41.01 o
  -8   1   3     3951.01     3878.98    199.10 o
  -7   1   3     2463.24     2414.75    109.01 o
  -6   1   3      771.74      704.69     43.90 o
  -5   1   3     6146.35     6233.26     64.40 o
  -4   1   3     2264.08     2483.67     68.35 o
  -3   1   3     5260.23     5464.78    294.51 o
  -2   1   3      261.91      264.39     62.77 o
   0   1   3    16729.76    17901.82    131.55 o
   1   1   3    32375.31    32858.59    885.26 o
   2   1   3     7085.39     7069.08    217.37 o
   3   1   3       76.66      119.02     27.13 o
   4   1   3     3286.01     3183.68     75.97 o
   5   1   3     7849.06     7721.16    149.74 o
   6   1   3     1689.20     1637.95    110.34 o
   7   1   3       68.47      126.21     35.37 o
   8   1   3       22.29       73.25     28.00 o
   9   1   3      131.90      194.64     30.66 o
 -12   2   3      208.22      228.01     49.85 o
 -11   2   3       57.77       69.12     43.97 o
 -10   2   3      136.80      161.82     44.04 o
  -9   2   3      127.01      172.41     43.44 o
  -8   2   3      665.17      729.27     46.42 o
  -7   2   3      937.54      969.02    101.87 o
  -6   2   3      473.37      483.02     55.15 o
  -5   2   3    19804.42    18851.80    392.68 o
  -3   2   3    15941.09    19562.22   6316.73 o
  -2   2   3     2027.48     2144.24     54.05 o
  -1   2   3     2962.51     3252.21     38.52 o
   0   2   3    52661.49   161795.73  77158.10 o
   1   2   3    13559.30    13843.26    305.22 o
   2   2   3     1879.15     1822.84     75.47 o
   3   2   3      138.21      223.82     31.35 o
   4   2   3     2961.23     2932.26     71.75 o
   5   2   3       99.11      130.73     25.35 o
   6   2   3      137.95      155.78     26.26 o
   7   2   3      248.67      274.04     27.18 o
   8   2   3       37.93       -0.17     29.95 o
 -12   3   3        1.29       35.45     83.20 o
 -11   3   3        4.95       28.41     67.75 o
 -10   3   3     1115.88     1094.86     68.52 o
  -9   3   3     5249.18     5415.18    351.29 o
  -8   3   3     1913.60     1967.77    113.77 o
  -7   3   3      737.73      795.25     98.66 o
  -6   3   3     1451.25     1658.47    156.66 o
  -3   3   3      105.40      129.64     53.28 o
  -2   3   3      255.19      335.78     42.04 o
  -1   3   3     1638.15     1600.06     34.40 o
   0   3   3        9.56        6.35     25.02 o
   1   3   3     2220.69     2337.12     42.91 o
   2   3   3       55.06      105.76     23.71 o
   3   3   3     1517.69     1582.73     38.99 o
   4   3   3     3747.56     3601.42    162.08 o
   5   3   3      929.98      925.19     31.15 o
   6   3   3      197.96      238.96     75.57 o
   7   3   3      635.77      665.61     26.70 o
   8   3   3      767.12      741.87     45.63 o
 -12   4   3        6.97      155.04     74.45 o
 -11   4   3      233.79      228.60     64.74 o
 -10   4   3     2149.87     2096.79     73.75 o
  -9   4   3     2699.33     2536.98    164.64 o
  -8   4   3       83.29      -27.15    164.31 o
  -7   4   3       20.85      285.46    162.92 o
  -6   4   3       85.95      127.41     98.87 o
  -4   4   3       75.75      146.44     64.45 o
  -3   4   3       62.57       38.56     42.07 o
  -2   4   3     4537.50     4841.11    116.97 o
  -1   4   3    16203.85    15414.42    243.18 o
   0   4   3     2812.29     2971.48     60.53 o
   1   4   3      147.25      170.60     24.03 o
   2   4   3     6203.92     6206.00    136.07 o
   3   4   3    11966.34    11517.12    373.91 o
   4   4   3     4773.88     4637.86    190.54 o
   5   4   3       15.59       48.22     39.90 o
   6   4   3      398.52      412.72     33.77 o
   7   4   3      407.44      367.20     47.33 o
 -12   5   3       55.16      252.04    119.75 o
 -11   5   3        2.39      141.34    129.50 o
 -10   5   3        6.09       63.36    138.55 o
  -9   5   3      626.72      420.53    133.68 o
  -8   5   3      850.20     1073.62    152.48 o
  -7   5   3     3314.00     3170.03    128.81 o
  -5   5   3      524.22      452.29     80.93 o
  -4   5   3     4667.57     4542.10    232.20 o
  -3   5   3     5850.34     5841.58    186.94 o
  -2   5   3    29640.89    27437.15   1065.96 o
  -1   5   3     4479.07     4060.45     32.78 o
   0   5   3      540.80      548.89     25.01 o
   1   5   3     1678.03     1566.70     48.71 o
   2   5   3     6511.83     6315.42    134.14 o
   3   5   3     1665.08     1643.48     26.68 o
   4   5   3       57.19      102.20     23.00 o
   5   5   3       46.39       65.82     24.64 o
   6   5   3        1.72       47.77     25.32 o
   7   5   3       80.52      104.22     37.05 o
 -12   6   3      119.17       41.08    123.24 o
 -11   6   3     1581.35     1283.19    117.67 o
 -10   6   3      194.31      126.72    134.38 o
  -9   6   3      345.61      315.40    137.86 o
  -8   6   3      253.52       98.87    123.93 o
  -7   6   3    10668.70     9900.67    116.97 o
  -6   6   3     5866.15     5880.53    129.50 o
  -5   6   3       94.48      132.42     54.45 o
  -4   6   3     3556.45     3417.42    116.97 o
  -3   6   3    10425.43    10056.09    166.06 o
  -2   6   3     3123.10     3106.96     39.14 o
  -1   6   3     2091.28     1947.91     29.98 o
   0   6   3     1873.94     1774.68     55.62 o
   1   6   3        2.84       32.35     28.16 o
   2   6   3     1688.02     1807.64     55.92 o
   3   6   3      250.84      329.82     29.00 o
   4   6   3       11.53       46.82     22.95 o
   5   6   3      624.38      663.68     27.13 o
   6   6   3      710.32      676.99     51.75 o
 -12   7   3      414.54      517.31    122.54 o
 -11   7   3      664.51      671.88    112.10 o
 -10   7   3      317.07      371.80    117.67 o
  -9   7   3      127.56      160.14    130.89 o
  -8   7   3      114.93       75.89    107.92 o
  -7   7   3      684.20      760.30     87.73 o
  -6   7   3     3561.57     3556.13    127.41 o
  -5   7   3     3684.92     3405.49    113.14 o
  -4   7   3      351.01      377.82     40.14 o
  -3   7   3     2483.63     2411.70    107.22 o
  -2   7   3      751.07      774.49     33.47 o
  -1   7   3     1096.16     1115.27     36.90 o
   0   7   3     5107.91     4898.22     42.81 o
   1   7   3     8751.10     8913.33    150.47 o
   2   7   3     1126.73     1117.63     59.77 o
   3   7   3      141.31      211.55     25.15 o
   4   7   3     1176.42     1129.80     78.07 o
   5   7   3      565.06      599.10     39.79 o
 -12   8   3       15.79      269.45    119.75 o
 -11   8   3      573.53      442.82    119.75 o
 -10   8   3     1179.40      939.24    124.63 o
  -9   8   3      302.12      540.29    109.31 o
  -7   8   3     1221.34     1302.68     80.07 o
  -6   8   3     3372.61     3284.10    237.77 o
  -5   8   3     1162.54     1135.01    147.95 o
  -4   8   3    10253.07     9874.05    223.84 o
  -3   8   3     1476.50     1445.49     52.22 o
  -2   8   3      445.47      467.89     34.21 o
  -1   8   3     2924.16     2839.49     78.49 o
   0   8   3     4444.41     4404.61     71.91 o
   1   8   3      458.35      511.51     39.44 o
   2   8   3      684.46      693.96     27.18 o
   3   8   3      341.56      368.71     28.57 o
   4   8   3       12.09       62.37     32.40 o
   5   8   3       23.50       76.44     38.20 o
 -12   9   3       18.21       93.99    117.67 o
 -11   9   3      294.87      171.97    118.36 o
 -10   9   3        5.49      180.33    103.04 o
  -9   9   3     1088.90     1022.79     88.42 o
  -8   9   3      707.33      693.63     53.43 o
  -7   9   3      676.09      699.44     56.60 o
  -6   9   3     1446.00     1466.25     54.66 o
  -5   9   3     2097.33     1917.85    113.49 o
  -4   9   3     2835.21     2661.31    126.37 o
  -3   9   3     3959.83     3849.43    131.94 o
  -2   9   3     2999.66     3010.26     73.28 o
  -1   9   3       98.39      145.61     30.50 o
   0   9   3       14.73       12.25     27.84 o
   1   9   3      460.17      488.17     41.66 o
   2   9   3       56.73      165.86     44.84 o
   3   9   3      191.63      209.47     27.20 o
   4   9   3      177.43      166.55     28.49 o
 -12  10   3       22.75      -30.63    116.27 o
 -11  10   3        6.86       41.78    114.18 o
 -10  10   3       30.00       79.37    103.74 o
  -9  10   3      401.97      264.57     76.59 o
  -8  10   3     1944.94     1928.58    228.72 o
  -7  10   3     1901.15     1902.90    107.22 o
  -6  10   3       15.40       28.17     43.79 o
  -5  10   3       18.53       -3.50     37.14 o
  -4  10   3     1147.88     1145.00     42.47 o
  -3  10   3     1778.71     1922.27     67.54 o
  -2  10   3      706.36      662.98     33.28 o
  -1  10   3     1609.61     1629.38     30.21 o
   0  10   3      192.42      269.73     34.23 o
   1  10   3        3.78        2.65     41.39 o
   2  10   3      305.97      374.10     60.92 o
   3  10   3      270.10      238.50     31.04 o
 -11  11   3        2.65       86.33    110.01 o
 -10  11   3        3.99      -29.24     83.55 o
  -9  11   3      666.48      662.74    118.01 o
  -8  11   3     1445.28     1364.14    104.25 o
  -7  11   3       10.45       59.23     48.26 o
  -6  11   3      508.10      529.37     45.95 o
  -5  11   3       32.54       39.98     65.80 o
  -4  11   3        6.93       25.91     35.67 o
  -3  11   3      406.10      453.25     43.17 o
  -2  11   3      954.36      965.12     36.95 o
  -1  11   3      653.54      674.53     37.55 o
   0  11   3      456.83      496.51     30.22 o
   1  11   3      205.73      210.88     30.22 o
   2  11   3       31.80       82.41     29.64 o
 -11  12   3       42.26       39.69     97.47 o
 -10  12   3       32.38       31.33     90.51 o
  -9  12   3       19.71      115.23     54.16 o
  -8  12   3      128.14      128.74     52.52 o
  -7  12   3      445.84      431.69     55.35 o
  -6  12   3      842.37      770.31     43.91 o
  -5  12   3     1977.05     1911.36    161.18 o
  -4  12   3     1036.79     1107.72     41.08 o
  -3  12   3       93.13      139.78     29.65 o
  -2  12   3      120.64       94.98     42.27 o
  -1  12   3      486.70      494.91     35.80 o
   0  12   3       94.72      130.05     35.08 o
   1  12   3        3.87       -1.28     29.11 o
 -10  13   3      554.94      450.67     59.36 o
  -9  13   3      317.32      313.21     43.24 o
  -8  13   3       47.60       62.79     51.35 o
  -7  13   3      321.67      332.85     47.65 o
  -6  13   3     1355.72     1255.95    120.45 o
  -5  13   3      608.18      649.64     69.28 o
  -4  13   3       41.84       42.12     37.42 o
  -3  13   3       61.91       78.42     30.58 o
  -2  13   3       15.44      -10.12     28.45 o
  -9  14   3        2.92       54.46     45.32 o
  -8  14   3       50.75       19.89     52.16 o
  -7  14   3        1.42       48.92     49.26 o
  -6  14   3        0.61       -4.49     73.80 o
  -5  14   3       31.20       20.71     39.65 o
  -4  14   3       60.64      114.89     65.64 o
  -3  14   3       47.40       43.11     31.39 o
   1 -14   4      463.28      456.53     37.07 o
   2 -14   4       34.44      111.65     52.90 o
   3 -14   4       36.03       57.37     42.02 o
   4 -14   4       19.32       32.31     42.71 o
   5 -14   4      126.90      212.35     43.41 o
   6 -14   4        0.04       33.86     39.91 o
   7 -14   4      221.47      243.26     44.81 o
  -1 -13   4       62.83       86.54     36.32 o
   0 -13   4      292.44      311.70     58.19 o
   1 -13   4       33.76       50.25     38.48 o
   2 -13   4      137.99      192.53     41.04 o
   3 -13   4      296.53      373.70     43.00 o
   4 -13   4      200.36      204.22     41.97 o
   5 -13   4       81.93       89.29     41.20 o
   6 -13   4       51.98       70.98     39.87 o
   7 -13   4      294.74      365.39    127.76 o
   8 -13   4      378.46      279.66     56.34 o
  -3 -12   4        0.16       43.43     34.56 o
  -2 -12   4       40.93       30.77     36.58 o
  -1 -12   4      148.95      163.87     40.47 o
   0 -12   4      187.64      230.47     35.12 o
   1 -12   4       42.37       99.93     37.23 o
   2 -12   4      169.94      193.60     52.20 o
   3 -12   4     1318.66     1411.69     88.38 o
   4 -12   4     1150.01     1193.53     51.73 o
   5 -12   4       11.62      -14.86     75.43 o
   6 -12   4       25.38      128.33     72.59 o
   7 -12   4      202.25      249.43     63.13 o
   8 -12   4      296.45      346.21    106.53 o
   9 -12   4        4.47       96.32     45.69 o
  -4 -11   4       15.94       23.05     35.03 o
  -3 -11   4      111.23      136.41     50.23 o
  -2 -11   4      927.86      928.59     38.12 o
  -1 -11   4     1549.13     1608.85     96.70 o
   0 -11   4      363.36      371.43     36.02 o
   1 -11   4       11.69       76.48     39.62 o
   2 -11   4      951.11      933.01     44.15 o
   3 -11   4     1516.30     1653.87     97.09 o
   4 -11   4       83.49       72.41     42.54 o
   5 -11   4      480.36      463.86     43.24 o
   6 -11   4       54.69      124.29     37.16 o
   7 -11   4       16.40       62.56     46.03 o
   8 -11   4       60.35       80.14     44.78 o
   9 -11   4        5.98      111.38     47.01 o
  -5 -10   4      196.12      209.82     48.96 o
  -4 -10   4       49.09       53.25     34.11 o
  -3 -10   4      573.19      610.87     42.07 o
  -2 -10   4     1924.69     1888.74    107.21 o
  -1 -10   4      614.37      598.77     36.19 o
   0 -10   4       70.60      149.19     56.83 o
   1 -10   4        6.56       65.19     40.60 o
   2 -10   4       18.98       79.40     42.39 o
   3 -10   4        5.55       90.29     39.50 o
   4 -10   4       16.84       44.34     52.95 o
   5 -10   4       49.10       95.56     39.61 o
   6 -10   4      886.55      808.82     62.99 o
   7 -10   4      559.98      607.31     46.29 o
   8 -10   4       20.22       61.33     42.46 o
   9 -10   4        8.09      100.30     45.99 o
  10 -10   4      293.15      299.03     46.91 o
  -6  -9   4      214.45      216.79     45.52 o
  -5  -9   4       80.66      149.43     50.98 o
  -4  -9   4       25.17       47.20     33.02 o
  -3  -9   4        6.57      108.47     33.77 o
  -2  -9   4       67.12      103.61     35.42 o
  -1  -9   4       23.70       11.19     32.90 o
   0  -9   4      261.63      328.02     37.83 o
   1  -9   4     2386.36     2349.34     57.88 o
   2  -9   4     3779.73     3838.66    120.02 o
   3  -9   4       28.90       88.70     45.07 o
   4  -9   4       78.30      128.69     43.67 o
   5  -9   4     1839.36     1651.84    105.77 o
   6  -9   4     4324.28     4744.55    250.66 o
   7  -9   4      309.20      320.32     45.96 o
   8  -9   4        7.89       18.66     51.07 o
   9  -9   4      161.50      239.59     56.47 o
  10  -9   4      216.61      153.39     67.89 o
  -7  -8   4       11.17       89.74     34.91 o
  -6  -8   4       18.95       -1.60     30.10 o
  -5  -8   4        7.96       32.16     33.96 o
  -4  -8   4     1558.17     1506.09     36.23 o
  -3  -8   4     2878.48     2738.78     96.56 o
  -2  -8   4       33.93      103.87     38.43 o
  -1  -8   4       29.10       63.65     36.18 o
   0  -8   4     3548.74     3412.43     50.68 o
   1  -8   4     7711.31     7242.83    110.50 o
   2  -8   4     1311.37     1345.68     48.89 o
   3  -8   4       35.44      116.19     45.46 o
   4  -8   4      878.65      764.43     43.64 o
   5  -8   4     1974.83     1980.89     65.69 o
   6  -8   4      880.17      888.84     44.24 o
   7  -8   4      123.08      162.08     43.95 o
   8  -8   4        3.46       25.64     43.60 o
   9  -8   4      108.05      140.14     40.76 o
  10  -8   4       99.87      173.59     83.31 o
  -7  -7   4      215.19      216.65     53.53 o
  -6  -7   4      162.77      170.20     41.45 o
  -5  -7   4     1607.39     1509.93     38.29 o
  -4  -7   4     3132.76     3093.27    143.63 o
  -3  -7   4     2232.59     2091.96     87.53 o
  -2  -7   4      851.54      808.05     48.15 o
  -1  -7   4      644.05      579.38     63.71 o
   0  -7   4      831.41      833.20     59.85 o
   1  -7   4     2740.09     2704.22     62.36 o
   2  -7   4     4318.95     4395.09     56.21 o
   3  -7   4      226.87      233.19     45.05 o
   4  -7   4     2618.59     2516.65    137.43 o
   5  -7   4      556.52      665.48     48.76 o
   6  -7   4       43.62       78.62     44.09 o
   7  -7   4       60.73       50.33     40.22 o
   8  -7   4     1765.88     1720.94     76.43 o
   9  -7   4     1060.33     1054.32     42.73 o
  10  -7   4      115.20       55.26     39.89 o
  -8  -6   4      253.34      216.15     35.57 o
  -7  -6   4      355.15      295.58     40.94 o
  -6  -6   4      207.20      301.69     33.36 o
  -5  -6   4       30.53       72.67     33.96 o
  -4  -6   4      590.51      582.89     34.84 o
  -3  -6   4     3587.96     3323.86    113.90 o
  -2  -6   4      812.78      708.90     41.66 o
  -1  -6   4     3970.08     3864.21     48.76 o
   0  -6   4     4505.10     4423.30     67.44 o
   1  -6   4     2834.85     2828.81     55.29 o
   2  -6   4      252.18      236.49     46.22 o
   3  -6   4    12405.72    11663.87    449.91 o
   4  -6   4    10125.50    10537.45    449.03 o
   5  -6   4      457.44      359.47     40.40 o
   6  -6   4      480.92      543.15     48.54 o
   7  -6   4     2149.73     1970.38     44.82 o
   8  -6   4     1512.41     1461.51     39.62 o
   9  -6   4      209.45      217.91     33.35 o
  10  -6   4       52.92       65.88     67.36 o
  -9  -5   4       16.66       65.71     36.91 o
  -8  -5   4      366.98      353.57     43.52 o
  -7  -5   4       72.05      118.36     34.00 o
  -6  -5   4     1381.72     1315.84     42.19 o
  -5  -5   4      564.31      564.82     35.19 o
  -4  -5   4      320.23      282.00     33.92 o
  -3  -5   4      401.13      448.68     38.37 o
  -2  -5   4     6615.51     6257.99    193.62 o
  -1  -5   4    13348.73    12341.57    305.77 o
   0  -5   4     2848.79     2925.81     73.81 o
   1  -5   4     2791.35     2960.41     58.76 o
   2  -5   4     8887.77     8659.09    135.57 o
   3  -5   4     8555.55     8371.31    107.73 o
   4  -5   4     6447.62     6923.51    302.59 o
   5  -5   4     5968.76     5972.37    210.84 o
   6  -5   4      604.83      572.44     52.36 o
   7  -5   4       11.86       86.86     69.04 o
   8  -5   4        6.89       19.63     31.15 o
   9  -5   4       98.21      153.00     36.68 o
  10  -5   4       34.06      148.74     94.16 o
  -9  -4   4       59.21       97.24     31.59 o
  -8  -4   4        7.37       41.14     31.89 o
  -7  -4   4      675.67      706.70     31.23 o
  -6  -4   4     1274.83     1326.94     47.50 o
  -5  -4   4      834.63      813.08     36.48 o
  -4  -4   4     2255.95     2214.95     39.90 o
  -3  -4   4     3056.39     2717.30     45.29 o
  -2  -4   4      270.88      221.49     43.32 o
  -1  -4   4     5716.89     5540.88     63.70 o
   0  -4   4    24269.38    24221.86    533.85 o
   1  -4   4     4316.84     4197.32     70.35 o
   2  -4   4     2880.00     3071.08     78.46 o
   3  -4   4       87.03      124.15     39.88 o
   4  -4   4     7284.86     7377.83    321.28 o
   5  -4   4      335.71      388.78     36.00 o
   6  -4   4     5238.90     4677.69    323.11 o
   7  -4   4     1533.62     1585.47     47.17 o
   8  -4   4      176.33      219.21     52.82 o
   9  -4   4      155.19      153.57     38.73 o
  10  -4   4      326.53      300.12     43.25 o
 -10  -3   4      140.16      117.30     33.71 o
  -9  -3   4      305.83      265.95     33.28 o
  -8  -3   4      212.15      254.18     32.84 o
  -7  -3   4      256.74      279.56     32.11 o
  -6  -3   4     1324.10     1236.56     51.53 o
  -5  -3   4    10854.51    10406.90    399.76 o
  -4  -3   4     6088.37     5735.37     50.71 o
  -3  -3   4      977.43      963.27     46.43 o
  -2  -3   4      929.99     1041.44     56.29 o
  -1  -3   4    17671.04    17810.72    306.89 o
   0  -3   4     5520.91     5250.01    162.80 o
   1  -3   4     6311.27     6082.16    202.10 o
   2  -3   4    12420.37    13038.75    640.68 o
   3  -3   4     1056.05     1016.90     68.13 o
   4  -3   4     1204.92     1256.54     88.08 o
   5  -3   4     7789.25     7879.02    153.08 o
   6  -3   4     3150.95     3112.94     62.41 o
   7  -3   4     1334.06     1360.68     88.09 o
   8  -3   4      644.71      681.45     33.04 o
   9  -3   4       94.80      102.84     33.77 o
  10  -3   4        8.36       63.61     42.25 o
 -10  -2   4      543.23      544.58     43.63 o
  -9  -2   4      382.87      468.86     36.04 o
  -8  -2   4       88.06      188.76     32.67 o
  -7  -2   4       11.38       40.93     33.94 o
  -6  -2   4     4573.86     4518.91     82.28 o
  -5  -2   4     3759.20     3717.13     41.19 o
  -4  -2   4     1636.94     1533.02     43.86 o
  -3  -2   4     1446.03     1348.86     69.28 o
  -2  -2   4      106.56       84.68     71.91 o
  -1  -2   4     3043.15     3323.34    123.31 o
   0  -2   4     8226.52     8438.28    335.13 o
   1  -2   4    25027.32    26751.02   1292.97 o
   2  -2   4    17748.40    19184.05    764.97 o
   3  -2   4    26005.11    26439.35    273.73 o
   4  -2   4     6327.11     6192.64     85.12 o
   5  -2   4      159.69      160.34     61.30 o
   6  -2   4      251.38      261.76     37.48 o
   7  -2   4     2687.34     2818.12    106.12 o
   8  -2   4       30.23       38.94     30.64 o
   9  -2   4      195.80      264.28     51.05 o
 -11  -1   4       68.99       97.19     38.42 o
 -10  -1   4      159.18      213.72     36.66 o
  -9  -1   4        0.09       20.02     35.74 o
  -8  -1   4      261.74      317.18     36.21 o
  -7  -1   4       59.12       87.42     37.67 o
  -6  -1   4      641.68      665.50     42.34 o
  -5  -1   4      547.21      520.94     40.49 o
  -4  -1   4     1131.98     1045.61     47.78 o
  -3  -1   4    16677.47    16034.47    706.69 o
  -2  -1   4    66424.09    70052.34   3237.15 o
  -1  -1   4     9769.90     9287.44    376.15 o
   1  -1   4     3706.65     4178.02    106.93 o
   2  -1   4    26960.28    27738.37    623.44 o
   3  -1   4     1818.19     1665.72     73.46 o
   4  -1   4     2972.03     2927.05     91.15 o
   5  -1   4      931.55      940.66     65.32 o
   6  -1   4      234.84      283.25     29.34 o
   7  -1   4       12.43       79.10     30.05 o
   8  -1   4      787.51      792.89     44.28 o
   9  -1   4      144.98      106.02     30.08 o
 -11   0   4       56.33       51.80     54.22 o
 -10   0   4       23.98       78.34     37.41 o
  -9   0   4      117.78      155.31     37.90 o
  -8   0   4     1246.92     1320.60     63.96 o
  -7   0   4    11166.61    11071.67    331.48 o
  -6   0   4     4640.48     4757.87    124.81 o
  -5   0   4      849.49      854.80     46.01 o
  -4   0   4     8051.81     8118.20     83.55 o
  -3   0   4    54490.46    52971.14   4574.71 o
  -2   0   4    16876.83    16808.25    568.49 o
   1   0   4     1617.45     1713.13     33.16 o
   2   0   4     2073.10     2147.05     73.06 o
   3   0   4     5447.47     5110.84    211.45 o
   4   0   4      972.06      939.95     29.97 o
   5   0   4     1520.58     1519.51     43.30 o
   6   0   4     1218.61     1201.25     29.85 o
   7   0   4      564.43      583.06     28.77 o
   8   0   4       11.99       27.20     41.81 o
   9   0   4      136.16      171.91     44.52 o
 -11   1   4      176.88      198.00     43.67 o
 -10   1   4       21.03       26.23     41.89 o
  -9   1   4      803.20      810.00     76.04 o
  -8   1   4     5696.79     5736.07    244.61 o
  -7   1   4     6847.04     6841.90    166.21 o
  -6   1   4      778.65      823.70     50.39 o
  -5   1   4      205.47      247.74     56.62 o
  -4   1   4      764.79      725.46     99.56 o
  -3   1   4      146.68      266.08     73.98 o
  -2   1   4     6171.01     6722.92    309.14 o
   0   1   4    17051.55    18274.40    234.35 o
   1   1   4    27564.86    27147.57    565.49 o
   2   1   4     2099.23     1890.83     87.03 o
   3   1   4      238.86      283.52     27.45 o
   4   1   4     3941.34     4007.29    130.04 o
   5   1   4     5647.50     5424.31    116.62 o
   6   1   4      301.27      293.85     32.97 o
   7   1   4       55.82       95.85     29.55 o
   8   1   4        8.30       33.64     41.77 o
 -12   2   4      155.95      161.53     53.89 o
 -11   2   4      276.04      309.86     49.47 o
 -10   2   4      314.04      357.36     54.20 o
  -9   2   4       16.14       83.63     68.29 o
  -8   2   4       28.26      113.29     82.83 o
  -7   2   4     1996.93     2047.62     64.02 o
  -6   2   4      393.73      347.31     68.84 o
  -5   2   4     9596.81    10064.29    167.80 o
  -3   2   4     2486.96     2395.80     77.98 o
  -2   2   4      370.71      386.77     41.28 o
  -1   2   4    22840.10    24307.77    106.44 o
   0   2   4    56249.74   485456.25 321897.97 o
   1   2   4     5443.64     5557.37    148.30 o
   2   2   4      245.13      291.17     23.73 o
   3   2   4     1418.12     1396.29     62.51 o
   4   2   4     2690.66     2647.36    115.87 o
   5   2   4      195.90      177.49     29.34 o
   6   2   4        4.66       40.10     27.23 o
   7   2   4        7.42       27.22     25.73 o
   8   2   4        1.95       47.49     28.50 o
 -12   3   4      163.33      -51.33    186.94 o
 -11   3   4      253.23      254.47     87.39 o
 -10   3   4      479.24      443.73     88.35 o
  -9   3   4     4032.32     3797.16    113.57 o
  -8   3   4     1093.85     1093.81    190.08 o
  -7   3   4       38.78      198.43    184.51 o
  -6   3   4     6785.16     6417.34    126.72 o
  -3   3   4      768.08      825.86     43.82 o
  -2   3   4     5871.79     6187.86     48.25 o
  -1   3   4     9223.82     9622.54     57.84 o
   0   3   4     1290.25     1355.87     25.18 o
   1   3   4      230.78      246.40     22.85 o
   2   3   4      203.38      208.16     24.53 o
   3   3   4      719.61      799.14     53.72 o
   4   3   4      855.82      926.89     27.05 o
   5   3   4       97.89      149.33     25.94 o
   7   3   4      434.39      487.34     41.60 o
 -12   4   4        8.74      157.35    123.93 o
 -11   4   4      301.11      339.07    128.11 o
 -10   4   4     2231.26     2601.89    147.60 o
  -9   4   4     2985.81     2913.81    155.96 o
  -8   4   4     2299.99     2266.29    169.19 o
  -7   4   4     3591.42     3318.33    125.32 o
  -4   4   4     5219.20     5062.34    247.52 o
  -3   4   4      879.15      757.73     37.17 o
  -2   4   4    12036.18    12042.71    539.59 o
  -1   4   4    14627.26    13959.24    193.62 o
   0   4   4      472.41      433.91     25.22 o
   1   4   4     1306.06     1303.84     33.87 o
   2   4   4     4944.58     4791.17    116.17 o
   3   4   4     8674.64     8519.37    269.41 o
   4   4   4       50.30      101.60     25.35 o
   5   4   4       40.33        8.09     47.63 o
   6   4   4      748.19      717.97     38.89 o
   7   4   4      488.35      450.75     87.31 o
 -12   5   4      113.05        8.35    124.63 o
 -11   5   4       74.20      108.61    136.46 o
 -10   5   4      174.31      414.96    158.05 o
  -9   5   4     2465.18     2542.71    167.80 o
  -8   5   4     1133.77      916.96    126.72 o
  -7   5   4     3047.75     2811.46    106.53 o
  -5   5   4      182.95      199.13     65.88 o
  -4   5   4      587.64      482.07     42.42 o
  -3   5   4    11345.22    11277.58    273.28 o
  -2   5   4    24890.09    23680.09    238.46 o
  -1   5   4     5044.17     5024.22     43.01 o
   0   5   4      110.43      103.15     25.52 o
   1   5   4     3376.42     3260.94     64.92 o
   2   5   4     4241.06     4097.99    113.16 o
   3   5   4      848.15      852.41     23.76 o
   4   5   4      440.42      503.34     41.89 o
   5   5   4      357.90      367.09     25.96 o
   6   5   4       63.15       89.10     26.86 o
 -12   6   4       45.80       73.80    125.32 o
 -11   6   4      537.75      320.27    122.54 o
 -10   6   4        0.25      301.48    136.46 o
  -9   6   4      315.05      315.40    134.38 o
  -8   6   4     3353.11     3142.18     99.56 o
  -5   6   4      890.24      879.06     51.02 o
  -4   6   4     3910.22     3750.64     54.66 o
  -3   6   4     5629.63     5449.66     68.58 o
  -2   6   4     3540.03     3604.28     70.45 o
  -1   6   4     4674.27     4453.85     90.60 o
   0   6   4     5619.64     5433.41    103.91 o
   1   6   4      181.59      178.94     26.16 o
   2   6   4       49.20       82.17     25.89 o
   3   6   4      699.83      698.87     23.35 o
   4   6   4      410.34      384.29     25.23 o
   5   6   4      138.26      140.74     45.62 o
   6   6   4      285.25      278.91     43.82 o
 -12   7   4      426.07      458.83    130.20 o
 -11   7   4      887.99      763.09    116.97 o
 -10   7   4      301.66      410.09    128.11 o
  -9   7   4      437.87      297.99     98.17 o
  -8   7   4      593.25      497.82     93.30 o
  -6   7   4     3791.46     3760.25    352.65 o
  -5   7   4     1746.42     1581.00    110.01 o
  -4   7   4      743.12      749.74     47.35 o
  -3   7   4     1384.88     1421.28     36.34 o
  -2   7   4     2632.92     2481.71     43.06 o
  -1   7   4     3056.83     3109.20     84.95 o
   0   7   4     1213.02     1130.89     45.66 o
   1   7   4     2814.14     2900.29     31.69 o
   2   7   4       66.70      130.26     24.11 o
   3   7   4       14.68       15.86     26.14 o
   4   7   4      518.78      581.36     42.17 o
   5   7   4      429.29      410.75     39.07 o
 -11   8   4     1395.70     1003.30    121.84 o
 -10   8   4      597.47      316.79    121.84 o
  -9   8   4      412.84      506.87     84.25 o
  -8   8   4      612.14      476.23     72.41 o
  -7   8   4     2474.56     2624.74    244.04 o
  -6   8   4     3487.46     3333.24    241.25 o
  -5   8   4      829.68      849.39     41.82 o
  -4   8   4     3174.54     3190.24     41.42 o
  -3   8   4       75.93      183.70     57.09 o
  -2   8   4       27.40       41.36     28.29 o
  -1   8   4     1982.24     1937.43     44.69 o
   0   8   4     1811.38     1781.15     33.67 o
   1   8   4      888.24      931.30     53.10 o
   2   8   4      968.22     1021.85     29.24 o
   3   8   4      827.26      797.85     27.36 o
   4   8   4       96.50      130.10     33.62 o
 -12   9   4       43.12       77.28    119.75 o
 -11   9   4      260.03      295.91    104.44 o
 -10   9   4       44.32      114.88     92.60 o
  -9   9   4      852.47      721.31     86.33 o
  -7   9   4      142.58      177.14     57.49 o
  -6   9   4      505.14      478.51     46.62 o
  -5   9   4      569.55      523.43     58.49 o
  -4   9   4     1941.70     1877.64     64.75 o
  -3   9   4     5676.81     5543.46    193.91 o
  -2   9   4     1812.68     1910.13     70.15 o
  -1   9   4      196.06      170.38     27.60 o
   0   9   4      745.87      655.79     39.24 o
   1   9   4     1691.25     1585.64     79.82 o
   2   9   4      523.32      518.41     28.46 o
   3   9   4       10.99       74.50     27.73 o
 -12  10   4       92.44      -43.17    103.74 o
 -11  10   4        3.47     -151.78    114.18 o
 -10  10   4       19.30      201.22     84.25 o
  -9  10   4      623.11      607.83     71.71 o
  -8  10   4     2871.50     2997.15    310.18 o
  -7  10   4      797.24      817.02     54.28 o
  -6  10   4      326.01      331.05     44.31 o
  -5  10   4      177.40      203.78     36.38 o
  -4  10   4     5696.91     5675.65    305.65 o
  -3  10   4     1642.08     1715.77     77.18 o
  -2  10   4       43.82       72.64     28.45 o
  -1  10   4       28.83       64.09     25.83 o
   0  10   4      130.24      142.34     26.60 o
   1  10   4        0.50       21.80     29.43 o
   2  10   4      195.60      256.06     67.19 o
 -11  11   4       90.48       51.52    110.70 o
 -10  11   4       10.44      114.88     77.28 o
  -9  11   4      826.95      827.39     99.56 o
  -8  11   4     1292.53     1194.60     61.70 o
  -7  11   4        4.00       23.53     47.50 o
  -6  11   4      100.15      140.19     39.62 o
  -5  11   4       87.66      139.51     36.88 o
  -4  11   4      109.49      123.94     34.12 o
  -3  11   4       53.89       42.82     27.29 o
  -2  11   4       95.38      118.87     28.11 o
  -1  11   4      227.95      274.34     28.74 o
   0  11   4      699.11      776.99     29.78 o
   1  11   4      344.08      300.17     29.82 o
 -11  12   4        5.71      107.92     89.82 o
 -10  12   4        1.25      -11.84     73.11 o
  -9  12   4       22.47       56.88     49.67 o
  -8  12   4      160.06      147.07     55.49 o
  -7  12   4       78.92      153.51     45.62 o
  -6  12   4      161.24      152.89     95.73 o
  -5  12   4     1100.31     1127.35     93.65 o
  -4  12   4      568.59      641.69     76.59 o
  -3  12   4       30.71       77.32     28.90 o
  -2  12   4      349.80      372.47     29.49 o
  -1  12   4      989.39      971.87     30.17 o
   0  12   4      193.65      204.11     45.15 o
 -10  13   4      310.29      193.56     82.16 o
  -9  13   4       49.77      108.26     45.45 o
  -8  13   4       70.09      152.41     53.71 o
  -7  13   4       99.40      116.22     57.09 o
  -6  13   4     1433.91     1423.91     97.82 o
  -5  13   4     1038.33     1078.89     64.75 o
  -4  13   4       59.09       94.63     30.28 o
  -3  13   4       53.35      105.76     31.69 o
  -2  13   4      135.39       84.21     31.00 o
  -1  13   4       14.52       69.69     42.16 o
  -8  14   4       97.61       59.24     52.80 o
  -7  14   4      139.08      167.07     47.65 o
  -6  14   4      137.42      122.62     52.22 o
  -5  14   4       52.68      104.58     40.84 o
  -4  14   4       16.55       98.59     39.52 o
   1 -14   5      344.44      271.24     67.19 o
   2 -14   5       41.40      143.13     44.24 o
   3 -14   5        2.72       34.81     57.27 o
   4 -14   5      216.14      218.31     41.76 o
   5 -14   5      487.37      461.20     71.78 o
   6 -14   5       25.67       68.74     38.28 o
  -1 -13   5       96.80      201.80     38.52 o
   0 -13   5      516.53      556.86     38.43 o
   1 -13   5      203.35      161.32     42.85 o
   2 -13   5        3.08       52.08     41.02 o
   3 -13   5       20.21       62.41     41.44 o
   4 -13   5        3.94       76.32     48.19 o
   5 -13   5        1.30      -23.41     61.97 o
   6 -13   5        8.60       63.89     80.62 o
   7 -13   5      135.76       88.96     57.88 o
  -3 -12   5       26.97       23.85     36.89 o
  -2 -12   5        4.65       29.31     36.81 o
  -1 -12   5       17.31      103.28     39.53 o
   0 -12   5        1.80        7.03     39.49 o
   1 -12   5       14.98      -12.22     55.56 o
   2 -12   5      179.71      228.47     41.27 o
   3 -12   5     1638.17     1599.98     50.87 o
   4 -12   5     1241.67     1406.28     54.85 o
   5 -12   5       76.93      167.19     37.66 o
   6 -12   5       34.39      -20.63     56.01 o
   7 -12   5      727.16      698.97     66.32 o
   8 -12   5      543.50      550.49     51.93 o
  -4 -11   5       87.15      -18.34     37.76 o
  -3 -11   5       18.31       26.44     36.67 o
  -2 -11   5      449.82      397.36     52.52 o
  -1 -11   5      726.01      732.71     36.53 o
   0 -11   5       36.21       43.51     39.25 o
   1 -11   5       94.16      165.86     51.99 o
   2 -11   5     1436.61     1608.66     98.55 o
   3 -11   5     2994.47     3068.73     63.43 o
   4 -11   5      724.87      775.76     48.77 o
   5 -11   5       24.87       62.43     36.96 o
   6 -11   5       20.49       89.03     52.66 o
   7 -11   5       22.85       98.30     44.33 o
   8 -11   5        7.43       65.51     44.10 o
   9 -11   5        6.62       12.35     42.96 o
  -5 -10   5       28.89       84.48     36.56 o
  -4 -10   5       29.14       47.52     95.04 o
  -3 -10   5      563.13      632.28     39.19 o
  -2 -10   5     1468.77     1424.87     37.79 o
  -1 -10   5     1444.15     1469.81     81.50 o
   0 -10   5      776.32      773.58     41.16 o
   1 -10   5       88.64      100.80     41.62 o
   2 -10   5       14.53       15.89     41.57 o
   3 -10   5      279.41      285.82     70.16 o
   4 -10   5      267.70      242.14     38.48 o
   5 -10   5      372.57      342.15     37.90 o
   6 -10   5     1280.90     1341.79     69.72 o
   7 -10   5      448.98      544.59     42.52 o
   8 -10   5        3.28       27.81     42.51 o
   9 -10   5       19.63       47.70     41.95 o
  -6  -9   5      283.00      287.33     38.13 o
  -5  -9   5      352.54      327.27     35.28 o
  -4  -9   5      237.97      256.97     33.72 o
  -3  -9   5       84.26      104.50     35.70 o
  -2  -9   5      301.82      272.16     34.27 o
  -1  -9   5      879.24      880.62     39.17 o
   0  -9   5       44.77       60.52     41.21 o
   1  -9   5     4482.46     4513.10     54.82 o
   2  -9   5     2951.16     2966.98     69.19 o
   3  -9   5        7.20       59.83     40.39 o
   4  -9   5       44.73        8.76     57.34 o
   5  -9   5     2217.33     2268.55     60.65 o
   6  -9   5     2147.98     2407.31    136.46 o
   7  -9   5      124.01      171.46     44.19 o
   8  -9   5        9.52       62.04     41.81 o
   9  -9   5      148.07      127.45     43.14 o
  -7  -8   5      161.89      178.70     37.82 o
  -6  -8   5      691.47      681.47     35.58 o
  -5  -8   5      163.71      184.87     33.93 o
  -4  -8   5      368.05      375.32     48.74 o
  -3  -8   5     1093.02     1058.40     62.99 o
  -2  -8   5        4.63       23.06     34.34 o
  -1  -8   5       15.63       27.49     43.42 o
   0  -8   5     5196.65     5112.54     53.83 o
   1  -8   5     6431.54     6625.84     68.03 o
   2  -8   5     1533.94     1447.20     51.44 o
   3  -8   5      378.55      373.81     70.91 o
   4  -8   5      684.42      640.96     40.10 o
   5  -8   5      429.95      564.26     45.47 o
   6  -8   5      932.49      898.96     46.95 o
   7  -8   5      304.30      347.13     42.59 o
   8  -8   5       12.16       84.32     46.13 o
   9  -8   5       44.27      103.69     42.42 o
  -8  -7   5       17.82        7.03     34.62 o
  -7  -7   5       31.72      126.10     59.18 o
  -6  -7   5        3.41       50.70     34.86 o
  -5  -7   5      627.65      687.02     97.48 o
  -4  -7   5     2283.41     2124.21     40.01 o
  -3  -7   5     2457.82     2187.20     40.61 o
  -2  -7   5     1812.55     1687.57     49.68 o
  -1  -7   5     1710.10     1561.97     53.92 o
   0  -7   5      610.50      555.34     59.31 o
   1  -7   5     2063.71     2110.96     73.01 o
   2  -7   5     6010.01     5922.12     63.79 o
   3  -7   5      445.70      423.30     45.23 o
   4  -7   5     1229.63     1239.15     67.36 o
   5  -7   5       17.60      115.03     60.50 o
   6  -7   5      811.04      889.99     57.78 o
   7  -7   5       13.21       64.32     36.04 o
   8  -7   5      590.88      574.06     45.02 o
   9  -7   5      334.98      336.59     35.77 o
  10  -7   5       18.23       50.66     40.58 o
  -8  -6   5      418.72      412.07     40.73 o
  -7  -6   5     1153.92     1010.08     35.94 o
  -6  -6   5      613.18      648.45     44.91 o
  -5  -6   5      299.91      319.67     34.64 o
  -4  -6   5     1847.42     1582.91     73.80 o
  -3  -6   5     7821.41     7243.43     51.80 o
  -2  -6   5     1170.24     1122.51     54.22 o
  -1  -6   5     1969.63     1892.49     75.31 o
   0  -6   5      201.96      260.47     46.59 o
   1  -6   5     5052.47     5048.77     57.70 o
   2  -6   5       80.19      208.18     84.68 o
   3  -6   5     5337.69     5248.59     96.27 o
   4  -6   5     3219.22     3341.63    193.65 o
   5  -6   5       38.08      118.24     36.57 o
   6  -6   5      539.08      551.24     58.19 o
   7  -6   5      618.54      632.33     35.15 o
   8  -6   5      591.19      524.06     33.46 o
   9  -6   5      331.28      313.43     51.19 o
  10  -6   5      262.18      237.97     39.09 o
  -9  -5   5      221.45      210.02     38.59 o
  -8  -5   5     1422.41     1402.48     64.75 o
  -7  -5   5      733.71      860.02     37.64 o
  -6  -5   5       42.49       84.97     43.17 o
  -5  -5   5      218.59      271.98     34.19 o
  -4  -5   5     2813.63     2661.18     45.00 o
  -3  -5   5       96.12       96.02     39.61 o
  -2  -5   5     3276.00     3207.92     99.56 o
  -1  -5   5     7780.60     7431.53    112.19 o
   0  -5   5     1351.52     1412.44     49.98 o
   1  -5   5      942.36      995.39     46.39 o
   2  -5   5     6438.45     6280.39    164.91 o
   3  -5   5     2380.98     2449.54    109.88 o
   4  -5   5     3456.40     3397.83     90.04 o
   5  -5   5     6302.26     6126.92    264.30 o
   6  -5   5     1705.73     1518.02     69.18 o
   7  -5   5        9.97       -0.17     40.70 o
   8  -5   5      452.21      462.00     31.95 o
   9  -5   5      755.69      657.56     67.53 o
  -9  -4   5       25.38       51.54     34.57 o
  -8  -4   5      106.97      142.96     33.23 o
  -7  -4   5      331.21      359.07     34.98 o
  -6  -4   5      420.23      420.43     36.27 o
  -5  -4   5     2460.71     2252.51     51.87 o
  -4  -4   5     4916.18     4732.16     84.25 o
  -3  -4   5     1740.31     1645.05     48.18 o
  -2  -4   5      746.82      764.99     51.74 o
  -1  -4   5    16447.28    17113.87    363.32 o
   0  -4   5    25684.09    25201.19    350.31 o
   1  -4   5     4482.65     4751.86     67.85 o
   2  -4   5     1485.14     1540.51     68.94 o
   3  -4   5     2605.90     2581.31    139.49 o
   4  -4   5    10329.51     9855.90    394.61 o
   5  -4   5     1340.73     1195.13     65.01 o
   6  -4   5     1072.51     1064.25     58.49 o
   7  -4   5       18.28       30.35     42.07 o
   8  -4   5       47.97       82.81     70.89 o
   9  -4   5       78.69       88.44     41.97 o
 -10  -3   5      181.09      131.29     36.65 o
  -9  -3   5      494.85      496.44     35.18 o
  -8  -3   5      507.41      590.38     32.35 o
  -7  -3   5       26.82       62.71     34.38 o
  -6  -3   5     3397.80     3282.41    104.96 o
  -5  -3   5    12676.14    12240.93     61.67 o
  -4  -3   5     3001.15     2853.41     48.34 o
  -3  -3   5     3060.55     2974.96     95.39 o
  -2  -3   5     2261.97     2218.65    178.59 o
  -1  -3   5    27554.24    27503.27   1116.10 o
   0  -3   5     3476.45     3396.88     84.82 o
   1  -3   5     1077.66     1089.83     51.66 o
   2  -3   5       75.54      112.82     35.68 o
   3  -3   5     1595.35     1594.46     83.40 o
   4  -3   5      153.24      226.69     90.98 o
   5  -3   5     1357.60     1341.16     42.81 o
   6  -3   5     1668.54     1630.18     52.33 o
   7  -3   5      827.39      864.07     33.92 o
   8  -3   5      980.68     1021.22    107.43 o
   9  -3   5      191.21      236.31     46.87 o
 -10  -2   5     1073.97     1027.76     50.57 o
  -9  -2   5      405.14      434.21     34.87 o
  -8  -2   5       86.73      108.93     34.49 o
  -7  -2   5      184.81      208.77     35.64 o
  -6  -2   5     3894.85     3544.09    119.35 o
  -5  -2   5     1602.02     1509.06     42.39 o
  -4  -2   5       75.99      105.32     49.67 o
  -3  -2   5     1128.75     1247.61    110.36 o
  -2  -2   5        7.61      -32.62     64.60 o
  -1  -2   5      117.12      184.48     48.36 o
   0  -2   5       43.91       22.05     50.15 o
   1  -2   5      341.51      481.31     40.44 o
   2  -2   5    14035.34    15216.81    522.91 o
   3  -2   5    12393.74    12170.34    169.60 o
   4  -2   5     2043.83     1991.74     68.77 o
   5  -2   5      549.90      575.09     30.63 o
   6  -2   5     2602.74     2654.82     54.27 o
   7  -2   5     2464.27     2588.47     89.99 o
   8  -2   5      159.15       98.90     31.50 o
   9  -2   5       12.48       16.33     37.79 o
 -11  -1   5      117.27      139.88     48.92 o
 -10  -1   5      159.67      172.03     36.00 o
  -9  -1   5       66.54       56.62     36.06 o
  -8  -1   5        5.34       66.03     36.94 o
  -7  -1   5      692.76      731.89     39.73 o
  -6  -1   5      329.34      318.77     43.96 o
  -5  -1   5      349.32      374.01     54.35 o
  -4  -1   5       25.16       52.01     53.85 o
  -3  -1   5    11949.11    12204.03    389.06 o
  -2  -1   5    40983.47    40180.57    923.11 o
  -1  -1   5    12135.34    12947.00    685.68 o
   0  -1   5     1080.91     1415.42    119.71 o
   1  -1   5    25891.69    29524.03    905.99 o
   2  -1   5    34614.31    34474.93   1063.04 o
   3  -1   5     8606.45     8572.77    325.20 o
   4  -1   5       19.02       51.56     40.99 o
   5  -1   5      836.02      850.90     28.17 o
   6  -1   5      837.88      884.26     97.99 o
   7  -1   5       59.51       84.98     33.16 o
   8  -1   5       61.85       72.34     28.62 o
   9  -1   5        5.30       -7.61     39.80 o
 -11   0   5       83.19       99.21     42.16 o
 -10   0   5       18.13       14.85     40.21 o
  -9   0   5      258.63      330.39     40.76 o
  -8   0   5     1959.44     1926.96    112.02 o
  -7   0   5     5255.12     5284.59    173.31 o
  -6   0   5      413.48      395.47     47.07 o
  -5   0   5      562.20      496.21     55.98 o
  -4   0   5     9972.16    10007.96   1110.87 o
  -3   0   5    35596.64    32138.55    585.20 o
  -2   0   5     7035.69     6973.48    434.03 o
  -1   0   5     4321.20     5040.46    162.54 o
   1   0   5     7947.53     8378.18    254.55 o
   2   0   5       73.43       38.75     26.56 o
   3   0   5       29.37       41.98     28.64 o
   4   0   5       25.90       12.08     39.60 o
   5   0   5     1810.79     1786.31     84.44 o
   6   0   5     1563.21     1630.42     36.98 o
   7   0   5      108.08       91.99     25.30 o
   8   0   5       31.88       67.12     40.32 o
 -12   1   5      441.31      464.31     54.09 o
 -11   1   5       74.33      110.36     47.41 o
 -10   1   5       22.13       72.27     43.86 o
  -9   1   5      369.33      396.82     45.88 o
  -8   1   5     5181.51     5356.11    314.07 o
  -7   1   5     2646.60     2601.67     57.76 o
  -6   1   5     1092.96     1092.64     58.51 o
  -5   1   5     7002.69     6838.76     88.77 o
  -4   1   5     3524.55     2978.56    128.81 o
  -3   1   5      347.10      333.11     52.43 o
  -2   1   5     5494.58     5616.22    320.27 o
  -1   1   5     1547.26     1641.30     32.18 o
   0   1   5     7525.73     8142.16    133.86 o
   1   1   5    20511.57    20863.70    551.55 o
   2   1   5      276.86      269.28     24.62 o
   3   1   5       41.75      107.14     25.69 o
   4   1   5     6420.91     6521.58    302.49 o
   5   1   5     7465.19     7330.00    302.52 o
   6   1   5      310.77      342.14     28.94 o
   7   1   5       67.99       81.84     30.05 o
   8   1   5      141.94      204.54     36.28 o
 -12   2   5      131.05      138.27     61.73 o
 -11   2   5      226.29      256.29     57.28 o
 -10   2   5      172.24      209.97     56.34 o
  -9   2   5       15.58       76.25     58.31 o
  -8   2   5       40.42       75.94     64.19 o
  -7   2   5     4234.35     4403.42     82.27 o
  -6   2   5     2804.11     2618.08    214.79 o
  -5   2   5     8931.63     9631.06    925.32 o
  -4   2   5    17917.56    18516.29   1558.56 o
  -3   2   5      291.57      366.23     58.48 o
  -2   2   5      187.49      171.74     31.32 o
  -1   2   5    22375.43    22895.94    200.82 o
   0   2   5    38539.13    38123.25   1101.80 o
   1   2   5     6386.54     5954.74    128.03 o
   2   2   5      496.14      521.99     36.08 o
   3   2   5     4727.43     4658.44    206.01 o
   4   2   5     2409.21     2318.63    114.87 o
   5   2   5       18.65       46.35     43.31 o
   6   2   5        7.30       33.50     32.66 o
   7   2   5       86.10       94.53     27.47 o
 -12   3   5      229.23      123.24    117.67 o
 -11   3   5      652.76      621.75    127.41 o
 -10   3   5      206.92      233.24    144.12 o
  -9   3   5     1326.71     1233.06    153.87 o
  -8   3   5      236.13      195.65    181.02 o
  -7   3   5     1972.96     1869.43    138.55 o
  -4   3   5     7287.58     7085.04     89.82 o
  -3   3   5     3399.64     3593.93    167.45 o
  -2   3   5    19037.09    19759.93    353.08 o
  -1   3   5    13787.85    14257.82    175.93 o
   0   3   5     4428.09     4355.35     61.90 o
   1   3   5     2928.00     2740.26     26.54 o
   2   3   5     2040.99     1995.22     69.78 o
   3   3   5      400.38      422.77     34.51 o
   4   3   5      565.82      608.06     26.56 o
   5   3   5       23.63       15.83     47.94 o
   6   3   5      116.12      101.68     25.40 o
   7   3   5      143.72      106.96     28.74 o
 -12   4   5       46.73       38.99    117.67 o
 -11   4   5       16.24      253.43    136.46 o
 -10   4   5      810.57      603.65    162.23 o
  -9   4   5     1498.22     1221.22    153.87 o
  -8   4   5      941.41      829.93    135.77 o
  -7   4   5     2459.08     2167.43    105.13 o
  -5   4   5     7581.67     7508.36    128.81 o
  -4   4   5    16282.88    16211.98    714.00 o
  -3   4   5    12088.19    12171.91    197.73 o
  -2   4   5     4037.91     3832.42     33.14 o
  -1   4   5     3538.40     3379.36     47.21 o
   0   4   5     2995.60     2856.82     30.28 o
   1   4   5       25.58      124.83     37.28 o
   2   4   5     4493.67     4522.37    122.00 o
   3   4   5     2530.51     2529.80     36.37 o
   4   4   5       47.26       69.84     23.58 o
   5   4   5       30.45       94.31     37.89 o
   6   4   5      305.70      290.23     50.95 o
 -12   5   5       79.31      192.86    138.55 o
 -10   5   5      847.47      881.45    146.91 o
  -9   5   5     6593.66     6065.73    146.91 o
  -5   5   5     4728.32     4671.74    210.62 o
  -4   5   5     3935.38     3967.72    140.99 o
  -3   5   5     7317.52     7150.12     75.89 o
  -2   5   5    13135.34    12584.01    195.62 o
  -1   5   5      100.14      126.03     52.85 o
   0   5   5     1459.23     1492.44     28.30 o
   1   5   5     3541.90     3474.79     73.80 o
   2   5   5     1340.73     1292.23     48.84 o
   3   5   5      125.37      188.69     23.28 o
   4   5   5      535.25      554.89     23.95 o
   5   5   5      333.68      377.56     34.37 o
   6   5   5       31.35       71.82     46.53 o
 -12   6   5        2.73       29.94    128.81 o
 -11   6   5        3.13      162.23    119.06 o
 -10   6   5     1034.60     1042.98    137.86 o
  -9   6   5      751.02      599.47    110.01 o
  -8   6   5      201.10      255.52     89.82 o
  -6   6   5     3358.31     3476.02    334.55 o
  -5   6   5     5221.23     5262.50    194.60 o
  -4   6   5     5165.73     4969.16     49.78 o
  -3   6   5     3394.41     3330.37     37.17 o
  -2   6   5     4187.69     4048.20     87.09 o
  -1   6   5     6694.53     6298.65     74.26 o
   0   6   5     1838.03     1830.29     29.66 o
   1   6   5       45.82       59.05     24.73 o
   2   6   5      153.21      184.51     41.68 o
   3   6   5      975.40      974.29     33.26 o
   4   6   5      201.44      229.21     25.62 o
   5   6   5       23.76       56.74     33.16 o
 -12   7   5       58.21       56.40    131.59 o
 -11   7   5      356.82      402.43    130.89 o
 -10   7   5      761.57      773.53    119.06 o
  -9   7   5      963.74      921.14     94.69 o
  -6   7   5    13507.94    13274.24    795.12 o
  -5   7   5     5503.84     5494.69    188.68 o
  -4   7   5      183.59      184.60     36.66 o
  -3   7   5      339.87      380.51     31.99 o
  -2   7   5     6010.67     5760.50    146.98 o
  -1   7   5     2075.62     2085.26     53.99 o
   0   7   5      555.15      571.57     36.91 o
   1   7   5      497.69      545.09     27.22 o
   2   7   5      156.30      176.94     25.43 o
   3   7   5        8.71       69.79     51.16 o
   4   7   5      156.55      107.78     37.29 o
   5   7   5       80.67       75.90     32.04 o
 -12   8   5      345.53      468.58    113.49 o
 -11   8   5     2159.62     2024.00    126.02 o
 -10   8   5     1233.48      933.67    105.83 o
  -9   8   5       34.09      123.93     82.85 o
  -7   8   5     3227.40     3280.52    323.76 o
  -6   8   5     1849.45     1750.63    142.73 o
  -5   8   5      420.50      449.10     40.93 o
  -4   8   5      619.21      621.77     34.79 o
  -3   8   5       86.21      116.81     29.26 o
  -2   8   5        9.27       63.45     27.07 o
  -1   8   5      582.69      609.78     26.77 o
   0   8   5      206.96      233.78     32.13 o
   1   8   5       29.47       14.71     24.93 o
   2   8   5      561.01      644.67     47.91 o
   3   8   5      257.23      242.50     27.78 o
   4   8   5       20.74       31.99     29.86 o
 -12   9   5      458.22      254.13    112.10 o
 -11   9   5      635.87      651.69    102.35 o
 -10   9   5        4.98     -162.92     81.46 o
  -9   9   5      135.81      215.14     78.68 o
  -7   9   5      178.59      227.90     55.21 o
  -6   9   5      421.65      444.07     42.11 o
  -5   9   5      139.43      162.99     37.44 o
  -4   9   5     1120.14     1017.78     64.06 o
  -3   9   5     2616.14     2643.04     98.32 o
  -2   9   5     1124.60     1235.14     28.38 o
  -1   9   5       72.10      112.59     25.22 o
   0   9   5      237.89      228.66     27.12 o
   1   9   5     1245.99     1299.30     94.06 o
   2   9   5      338.02      327.23     37.41 o
   3   9   5        2.74       17.86     32.88 o
 -12  10   5       47.94      224.19    119.06 o
 -11  10   5        5.17      265.27     89.82 o
 -10  10   5        1.55       37.60     75.19 o
  -8  10   5     3530.13     3646.08    388.16 o
  -7  10   5      821.24      869.75    104.44 o
  -6  10   5       95.00       86.74     39.89 o
  -5  10   5      774.84      732.27     47.00 o
  -4  10   5     3991.64     3844.89    191.47 o
  -3  10   5     1105.71     1233.05     30.52 o
  -2  10   5        7.71       69.01     27.00 o
  -1  10   5      279.91      263.89     25.94 o
   0  10   5      563.28      520.90     29.40 o
   1  10   5       63.22       87.31     28.32 o
   2  10   5        0.18       22.28     36.59 o
 -11  11   5       20.93      -10.44     85.64 o
 -10  11   5       34.76      114.18     76.59 o
  -8  11   5      751.35      755.59     68.93 o
  -7  11   5       12.33       33.30     45.32 o
  -6  11   5       37.57       81.43     38.66 o
  -5  11   5      474.67      471.82     45.95 o
  -4  11   5       52.11      149.84     30.89 o
  -3  11   5       26.56       46.23     27.71 o
  -2  11   5      161.84      204.66     27.98 o
  -1  11   5       12.11       18.48     28.15 o
   0  11   5      159.72      194.72     28.39 o
   1  11   5       85.29       82.89     43.33 o
 -11  12   5        3.53       62.66     82.16 o
 -10  12   5        9.16      107.22     75.19 o
  -9  12   5        4.38       78.89     66.57 o
  -8  12   5       69.45      144.22     54.21 o
  -7  12   5       62.33      115.00     44.67 o
  -6  12   5       54.67        0.10     39.73 o
  -5  12   5      238.36      298.86     37.67 o
  -4  12   5        4.67       77.58     29.96 o
  -3  12   5       34.53       20.13     28.83 o
  -2  12   5      225.24      186.34     28.85 o
  -1  12   5      746.85      763.72     41.22 o
 -10  13   5      299.58      204.00     68.23 o
  -9  13   5        3.54       20.38     61.76 o
  -8  13   5      160.92      215.86     53.70 o
  -7  13   5       64.44       58.31     44.97 o
  -6  13   5      749.16      721.98     65.45 o
  -5  13   5      246.96      265.37     39.36 o
  -4  13   5       32.75       25.70     32.43 o
  -3  13   5      155.42      145.00     42.42 o
  -2  13   5      268.53      242.05     31.66 o
  -8  14   5       44.92       83.22     52.29 o
  -7  14   5      126.55      153.09     47.33 o
  -6  14   5      173.70      168.83     42.11 o
  -5  14   5      250.06      260.81     39.62 o
   1 -14   6      118.41       97.23     41.79 o
   2 -14   6        3.69      125.01     45.71 o
   3 -14   6        6.73       51.68     61.50 o
   4 -14   6      150.87       99.86     38.58 o
   5 -14   6      338.41      311.85     45.15 o
  -1 -13   6      102.29       53.01     39.60 o
   0 -13   6      333.78      403.39     40.69 o
   1 -13   6      206.20      245.92     51.40 o
   2 -13   6       12.94      105.28     39.37 o
   3 -13   6        4.69       16.49     35.84 o
   4 -13   6       24.30       98.60     36.73 o
   5 -13   6       61.65       28.08     37.53 o
   6 -13   6       31.74       99.43     54.13 o
   7 -13   6       27.53       79.69     40.92 o
  -3 -12   6       25.33        3.48     61.97 o
  -2 -12   6        3.14       47.84     38.31 o
  -1 -12   6        2.16       92.57     37.07 o
   0 -12   6       76.10       82.70     42.68 o
   1 -12   6      212.28      298.27     45.19 o
   2 -12   6        1.01        2.57     36.49 o
   3 -12   6      526.96      496.63     39.56 o
   4 -12   6      279.16      363.14     38.13 o
   5 -12   6        4.01       57.03     35.55 o
   6 -12   6       72.36       96.43     60.23 o
   7 -12   6      750.52      636.10     48.02 o
  -4 -11   6       75.82       91.21     58.48 o
  -3 -11   6        0.72        6.88    120.45 o
  -2 -11   6      376.60      355.08     38.10 o
  -1 -11   6      248.42      293.59     37.28 o
   0 -11   6       86.63       99.44     42.66 o
   1 -11   6       27.33       -6.10     39.35 o
   2 -11   6     1137.99     1130.59     43.24 o
   3 -11   6     1865.57     1964.65     73.97 o
   4 -11   6      527.61      526.73     36.52 o
   5 -11   6      206.11      234.65     35.04 o
   6 -11   6      310.98      291.54     74.39 o
   7 -11   6      242.31      212.19     46.48 o
   8 -11   6      134.47       86.07     42.61 o
  -5 -10   6        4.62      -77.28     49.43 o
  -4 -10   6        3.52       39.57     39.38 o
  -3 -10   6      167.63      259.11     44.21 o
  -2 -10   6      822.52      832.91     57.13 o
  -1 -10   6     1092.03      990.67     44.55 o
   0 -10   6      972.57     1076.74     56.37 o
   1 -10   6      417.32      466.50     43.01 o
   2 -10   6      813.71      904.55     40.40 o
   3 -10   6     1858.05     1827.44     41.42 o
   4 -10   6     1295.59     1215.92     38.58 o
   5 -10   6        1.53       71.01     52.54 o
   6 -10   6      301.35      334.49     41.09 o
   7 -10   6        6.53       93.15     49.59 o
   8 -10   6       79.94      128.43     40.18 o
  -6  -9   6       89.46      193.57     36.44 o
  -5  -9   6      270.81      250.06     38.63 o
  -4  -9   6       80.51       89.81     89.47 o
  -3  -9   6       39.95       25.14     55.70 o
  -2  -9   6     1423.77     1306.42     74.49 o
  -1  -9   6     4135.34     3907.57    657.88 o
   0  -9   6      194.87      257.82     44.83 o
   1  -9   6      932.46     1070.48     41.62 o
   2  -9   6       21.89       68.15     42.17 o
   3  -9   6      574.21      594.70     39.73 o
   4  -9   6      175.42      157.71     34.80 o
   5  -9   6     3368.80     3495.22    271.94 o
   6  -9   6     1454.62     1611.60    131.01 o
   7  -9   6       96.50       63.53     41.40 o
   8  -9   6       37.28      101.49     56.00 o
   9  -9   6      110.60       66.27     43.17 o
  -7  -8   6       75.21       87.22     38.32 o
  -6  -8   6      532.40      516.85     37.95 o
  -5  -8   6      382.46      450.74     34.21 o
  -4  -8   6      251.03      291.46     56.05 o
  -3  -8   6        0.57       62.31     44.21 o
  -2  -8   6      943.76      929.18     39.10 o
  -1  -8   6       32.26      164.84     45.56 o
   0  -8   6     3039.22     3079.39     49.19 o
   1  -8   6     5307.89     5314.52    123.91 o
   2  -8   6     1890.26     1818.23     41.37 o
   3  -8   6     1312.08     1221.02     46.98 o
   4  -8   6     1662.03     1672.24     60.48 o
   5  -8   6     1622.77     1634.79     97.64 o
   6  -8   6     1829.34     1984.26     95.66 o
   7  -8   6     1055.46     1092.96     45.75 o
   8  -8   6       35.37      137.49     71.14 o
   9  -8   6       17.62       29.33     48.60 o
  -8  -7   6        1.01       62.81     37.87 o
  -7  -7   6      159.57      143.74     35.12 o
  -6  -7   6      143.52      185.09     36.84 o
  -5  -7   6      176.85      261.96     36.88 o
  -4  -7   6      661.95      652.58     37.60 o
  -3  -7   6     1630.38     1541.38     82.16 o
  -2  -7   6     2839.38     2325.92    341.03 o
  -1  -7   6     1447.68     1360.33     49.86 o
   0  -7   6     1726.07     1752.92     57.05 o
   1  -7   6     6804.27     6638.02     81.40 o
   2  -7   6     9103.57     8591.12    182.35 o
   3  -7   6      485.91      597.70     63.25 o
   4  -7   6      580.51      687.15     39.52 o
   5  -7   6      144.78      292.56     50.55 o
   6  -7   6     1794.61     1969.92     77.18 o
   7  -7   6       13.01       49.45     33.19 o
   8  -7   6      423.89      407.51     34.10 o
   9  -7   6       74.39      111.21     34.73 o
  -8  -6   6       50.08       87.60     61.27 o
  -7  -6   6      230.10      234.01     38.30 o
  -6  -6   6      150.13      172.14     34.71 o
  -5  -6   6      178.15      222.53     64.40 o
  -4  -6   6     3846.56     3384.78     47.42 o
  -3  -6   6     9578.72     8926.43    405.22 o
  -2  -6   6     1942.98     1864.05     71.37 o
  -1  -6   6      553.37      715.12     47.80 o
   0  -6   6     1294.86     1317.11    113.19 o
   1  -6   6     6148.88     5743.61     53.43 o
   2  -6   6      687.24      689.40     56.58 o
   3  -6   6     3020.58     3147.60    149.59 o
   4  -6   6     2281.37     2320.01    137.98 o
   5  -6   6      194.67      187.51     33.09 o
   6  -6   6       27.37       77.31     32.60 o
   7  -6   6      304.41      283.33     32.73 o
   8  -6   6      265.30      192.61     30.67 o
   9  -6   6      141.31      164.46     37.69 o
  -9  -5   6      220.72      177.03     37.75 o
  -8  -5   6      932.04      931.31     40.83 o
  -7  -5   6      662.92      658.38     38.47 o
  -6  -5   6       14.55       53.90     35.98 o
  -5  -5   6      634.53      589.69    101.65 o
  -4  -5   6     4584.18     4533.63     51.40 o
  -3  -5   6     3000.94     2896.73    102.35 o
  -2  -5   6     1419.82     1382.42     60.23 o
  -1  -5   6     1413.20     1424.79     57.05 o
   0  -5   6     1118.62     1149.14     44.85 o
   1  -5   6     1666.57     1711.43     53.15 o
   2  -5   6      468.07      513.17     58.32 o
   3  -5   6     1197.48     1200.79     74.37 o
   4  -5   6     5103.16     5094.18    191.62 o
   5  -5   6     3261.47     3106.92    168.16 o
   6  -5   6      198.45      237.59     82.26 o
   7  -5   6       49.94       27.45     30.51 o
   8  -5   6      348.32      371.48     45.23 o
   9  -5   6      468.79      392.99     55.06 o
 -10  -4   6       79.89       39.06     40.82 o
  -9  -4   6      375.38      407.26     50.13 o
  -8  -4   6      554.48      573.55     38.36 o
  -7  -4   6      465.13      459.92     69.97 o
  -6  -4   6      266.23      197.63     38.86 o
  -5  -4   6      779.36      692.42     41.54 o
  -4  -4   6      590.01      528.40     45.38 o
  -3  -4   6      395.83      350.12     49.22 o
  -2  -4   6     1411.34     1310.96     77.81 o
  -1  -4   6    17328.55    16955.01    501.67 o
   0  -4   6    32489.88    32028.91    735.82 o
   1  -4   6     1924.56     2003.61     59.97 o
   2  -4   6       63.43       60.81     40.40 o
   3  -4   6     4649.05     4436.12    184.31 o
   4  -4   6     9641.11     8938.32    548.54 o
   5  -4   6      881.39      734.68     66.23 o
   6  -4   6       15.52       32.84     39.46 o
   7  -4   6      111.14       84.64     41.30 o
   8  -4   6      328.52      308.49     34.25 o
   9  -4   6       11.27       50.74     28.95 o
 -10  -3   6       19.65       72.03     36.23 o
  -9  -3   6      138.94      145.28     36.05 o
  -8  -3   6      410.10      385.54     35.78 o
  -7  -3   6       15.42       40.30     33.46 o
  -6  -3   6     5889.29     5483.73     57.44 o
  -5  -3   6    16002.16    15075.92    586.59 o
  -4  -3   6     1354.88     1268.88     50.00 o
  -3  -3   6      126.57      156.21     57.32 o
  -2  -3   6     9127.91     8963.54    229.13 o
  -1  -3   6    25898.72    25506.13   1277.51 o
   0  -3   6      900.70      896.12     78.78 o
   1  -3   6     1124.04     1212.19     41.81 o
   2  -3   6      709.79      735.77     33.29 o
   3  -3   6      886.43      849.26     62.41 o
   4  -3   6        0.30       48.57     45.99 o
   5  -3   6      124.86      173.79     40.61 o
   6  -3   6        5.90       53.70    118.14 o
   7  -3   6      342.43      390.76     54.28 o
   8  -3   6      591.49      617.61     40.35 o
   9  -3   6       52.25       75.64     70.30 o
 -10  -2   6     1129.28     1191.04     56.68 o
  -9  -2   6      499.19      550.49     49.95 o
  -8  -2   6       49.66       11.54     36.92 o
  -7  -2   6     3065.08     3036.11     81.29 o
  -6  -2   6     9611.90     9219.40    134.16 o
  -5  -2   6     4965.48     4782.74    134.03 o
  -4  -2   6     1755.67     1837.81    157.35 o
  -3  -2   6      775.17      800.86     63.53 o
  -2  -2   6      112.17       96.50     47.97 o
  -1  -2   6        8.67       52.65     53.46 o
   0  -2   6     2729.33     3022.04    226.62 o
   1  -2   6      846.44     1036.24    117.31 o
   2  -2   6     7791.69     8439.71    405.62 o
   3  -2   6     7314.90     7097.25    120.89 o
   4  -2   6       50.72       83.66     36.05 o
   5  -2   6       29.60       80.53     47.84 o
   6  -2   6     2349.24     2439.88    129.78 o
   7  -2   6     1399.28     1371.86     50.65 o
   8  -2   6      236.20      206.98     30.76 o
 -11  -1   6      379.36      383.47     43.68 o
 -10  -1   6      738.79      740.95     66.01 o
  -9  -1   6      640.11      596.57     40.92 o
  -8  -1   6      418.82      486.49     42.30 o
  -7  -1   6      746.58      754.02     45.61 o
  -6  -1   6      287.38      335.96     49.85 o
  -5  -1   6     2468.09     2442.70     99.02 o
  -4  -1   6     1166.70     1097.21     52.99 o
  -3  -1   6    21277.19    21889.40    386.47 o
  -2  -1   6    15218.51    14481.48    468.16 o
  -1  -1   6      103.26      122.26     33.54 o
   0  -1   6     2038.87     2414.93    160.26 o
   1  -1   6    14242.24    15210.93    557.86 o
   2  -1   6    23536.73    23676.84    935.01 o
   3  -1   6     1739.47     1706.23     67.63 o
   4  -1   6      416.04      426.51     58.49 o
   5  -1   6     2689.76     2655.98    100.29 o
   6  -1   6      620.43      646.10     31.35 o
   7  -1   6       43.88      102.30     28.46 o
   8  -1   6       14.61       75.17     58.59 o
 -11   0   6        3.19        1.71     46.96 o
 -10   0   6      280.34      301.54     43.33 o
  -9   0   6      210.71      266.80     43.87 o
  -8   0   6     2432.27     2344.34    129.01 o
  -7   0   6     7778.39     7894.59    214.94 o
  -6   0   6      209.50      252.19     57.40 o
  -5   0   6      156.40      195.00     62.16 o
  -4   0   6     9812.51     8837.47    178.24 o
  -3   0   6    21918.55    20858.37    904.08 o
  -2   0   6    15630.39    15440.00    974.32 o
   0   0   6     5027.90     5564.76    152.26 o
   1   0   6     6890.46     7522.79    258.83 o
   2   0   6     2664.08     2637.15    144.58 o
   3   0   6     3079.55     2856.05    111.55 o
   4   0   6     1141.15     1100.41     30.18 o
   6   0   6      394.99      435.47     39.90 o
   7   0   6       22.85       95.18     54.87 o
   8   0   6       31.68       72.63     45.46 o
 -12   1   6      259.53      247.59     58.97 o
 -11   1   6      119.44      198.30     64.53 o
 -10   1   6        5.56       32.09     50.63 o
  -9   1   6      473.22      532.51     67.75 o
  -8   1   6     4615.05     5012.53    257.87 o
  -7   1   6     2681.21     2795.24    124.84 o
  -6   1   6     5524.03     5279.24    109.39 o
  -5   1   6     2640.70     2289.27    105.83 o
  -4   1   6     2832.71     2979.02    243.69 o
  -3   1   6     3837.10     4139.56    216.37 o
  -2   1   6    35828.17    36192.47    135.07 o
  -1   1   6     7846.03     8351.30    136.47 o
   0   1   6     3476.59     3510.31     93.81 o
   1   1   6     1369.28     1271.25     58.49 o
   2   1   6     2137.51     2100.50    117.78 o
   3   1   6      702.84      681.17     55.37 o
   4   1   6     2422.12     2499.63    150.04 o
   5   1   6     1942.77     1952.86    116.27 o
   6   1   6       81.33      117.40     27.14 o
   7   1   6       96.46       91.79     28.84 o
 -12   2   6      441.43      429.41     75.97 o
 -11   2   6      608.09      578.24     69.83 o
 -10   2   6      166.44      190.18     65.66 o
  -9   2   6       20.62       66.00     66.73 o
  -8   2   6      943.33     1055.74     70.37 o
  -7   2   6     6685.25     6449.49    611.66 o
  -6   2   6     5843.18     5813.28    472.06 o
  -5   2   6     2928.93     2950.33    298.69 o
  -4   2   6     5242.27     5271.88    653.78 o
  -3   2   6     6052.16     6492.94    201.76 o
  -2   2   6     4215.56     4227.59    130.47 o
  -1   2   6     9060.33     9226.01    152.65 o
   0   2   6    10051.58     9737.81    265.91 o
   1   2   6     2140.36     2091.28     47.43 o
   2   2   6     2034.37     2061.08     49.54 o
   3   2   6     5804.07     5530.27    214.15 o
   4   2   6     2484.16     2362.57     47.94 o
   5   2   6      555.54      540.05     36.88 o
   6   2   6      253.32      286.89     31.66 o
   7   2   6      171.38      171.49     27.12 o
 -12   3   6      548.78      291.03    123.93 o
 -11   3   6      253.50      328.63    129.50 o
 -10   3   6      726.99      192.90    324.45 o
  -9   3   6      547.34      379.46    167.80 o
  -8   3   6      180.10      494.34    148.30 o
  -5   3   6     6738.30     6700.00    366.58 o
  -4   3   6     3363.81     3533.47     66.14 o
  -3   3   6     3974.66     3854.46    127.68 o
  -2   3   6    10518.00    10427.41    166.33 o
  -1   3   6     5230.27     5155.92    104.75 o
   0   3   6     5829.71     5845.33     68.73 o
   1   3   6    12919.34    12387.63    301.38 o
   2   3   6     4403.88     4141.42    155.26 o
   3   3   6      205.15      244.93     29.69 o
   4   3   6       18.37        1.20     24.39 o
   5   3   6      455.35      465.33     26.10 o
   6   3   6       16.01       55.50     25.55 o
 -12   4   6       32.77      139.95    129.50 o
 -11   4   6       32.95       28.55    146.21 o
 -10   4   6      700.93      777.71    144.12 o
  -9   4   6     1067.80     1182.23    156.66 o
  -8   4   6     2978.30     2709.11    128.11 o
  -5   4   6     5081.03     5288.02     83.55 o
  -3   4   6    11480.97    11030.75    200.36 o
  -2   4   6      149.35      231.10     26.32 o
  -1   4   6      408.90      424.18     25.59 o
   0   4   6     6429.52     6253.00     85.43 o
   1   4   6     1466.73     1508.59     52.16 o
   2   4   6     1718.62     1762.96     25.91 o
   3   4   6     1290.96     1318.79     60.93 o
   4   4   6       45.77       91.97     31.86 o
   5   4   6      129.16      139.45     25.65 o
   6   4   6      229.32      223.12     26.20 o
 -12   5   6       11.96       28.55    130.20 o
 -11   5   6      215.54      150.39    136.46 o
 -10   5   6      269.32      578.58    155.96 o
  -9   5   6     5580.61     5285.23    135.07 o
  -6   5   6      381.76      393.19     88.78 o
  -5   5   6    13061.79    13530.44    518.36 o
  -4   5   6     4130.30     4124.01     93.99 o
  -3   5   6     1429.28     1397.45     41.50 o
  -2   5   6     1090.98     1103.03     27.30 o
  -1   5   6       13.02       51.07     28.78 o
   0   5   6     1452.17     1575.62     29.55 o
   1   5   6     4787.31     4762.91    105.42 o
   2   5   6      417.49      418.52     28.24 o
   3   5   6      604.04      573.98     44.42 o
   4   5   6      814.48      839.36     25.27 o
   5   5   6      195.43      225.46     51.19 o
 -12   6   6       58.06      -68.23    133.68 o
 -11   6   6       17.36      437.24    149.00 o
 -10   6   6      903.75      816.01    123.93 o
  -9   6   6     2474.33     2155.59     97.47 o
  -6   6   6       12.65       45.00     61.53 o
  -5   6   6      503.13      503.44     41.11 o
  -4   6   6     1601.98     1581.27     40.07 o
  -3   6   6      688.91      684.15     34.89 o
  -2   6   6     4622.00     4444.45     66.53 o
  -1   6   6    10142.69     9984.57    148.27 o
   0   6   6     2314.51     2313.77     49.53 o
   1   6   6       45.35      101.66     29.87 o
   2   6   6      415.21      335.25     34.38 o
   3   6   6     1186.49     1153.65     52.76 o
   4   6   6       40.49       65.20     26.73 o
   5   6   6       86.26      114.95     34.97 o
 -12   7   6       12.24        0.70    131.59 o
 -11   7   6       32.76      221.41    129.50 o
 -10   7   6      326.01      193.56    101.65 o
  -9   7   6       43.91       52.22     82.16 o
  -6   7   6    15120.26    15432.86    608.52 o
  -5   7   6     2990.71     3044.07     44.60 o
  -4   7   6       68.03      127.50     33.21 o
  -3   7   6     3295.93     3069.94     77.50 o
  -2   7   6     9307.73     9129.09    185.41 o
  -1   7   6     1122.47     1219.71     27.84 o
   0   7   6       65.57      126.62     25.01 o
   1   7   6      110.82       64.41     33.89 o
   2   7   6      193.32      213.84     25.75 o
   3   7   6       27.11       59.95     26.79 o
   4   7   6       80.35      120.25     37.30 o
 -12   8   6       64.69      224.89    130.20 o
 -11   8   6     1415.08     1205.21    102.35 o
 -10   8   6      861.14      620.36     92.60 o
  -7   8   6     6848.35     6876.78    719.57 o
  -6   8   6     3012.04     2981.26     87.38 o
  -5   8   6       59.84       93.11     36.68 o
  -4   8   6      102.86      148.20     32.89 o
  -3   8   6      504.40      568.45     26.67 o
  -2   8   6      325.88      353.77     27.22 o
  -1   8   6      326.09      340.32     25.95 o
   0   8   6       55.85      106.25     27.67 o
   1   8   6      255.05      322.84     29.16 o
   2   8   6      422.86      452.25     27.86 o
   3   8   6      116.98      111.64     35.39 o
 -12   9   6      405.52      362.05    125.32 o
 -11   9   6     1072.69     1036.02    103.74 o
 -10   9   6      583.84      428.19     75.19 o
  -7   9   6      207.17      212.18     51.95 o
  -6   9   6      160.65      199.47     39.81 o
  -5   9   6      144.66      119.37     34.09 o
  -4   9   6      452.33      410.82     26.78 o
  -3   9   6     3274.56     3495.76     80.55 o
  -2   9   6      369.67      397.76     31.30 o
  -1   9   6       18.75       63.95     24.41 o
   0   9   6      362.36      340.61     25.68 o
   1   9   6      917.58      933.71     94.84 o
   2   9   6       70.94      105.49     28.80 o
 -12  10   6        3.53       93.30    111.40 o
 -11  10   6      225.75      333.50     93.99 o
 -10  10   6      143.90      183.81     80.07 o
  -8  10   6     1836.46     2034.12    212.70 o
  -7  10   6      626.38      661.92     51.87 o
  -6  10   6       18.31       42.86     47.00 o
  -5  10   6      769.87      693.74     37.44 o
  -4  10   6     2636.43     2731.78     75.09 o
  -3  10   6      795.97      876.90     28.45 o
  -2  10   6       21.23       51.91     27.06 o
  -1  10   6       81.85       77.47     27.49 o
   0  10   6      226.79      205.53     26.95 o
   1  10   6       10.28       64.55     31.06 o
 -11  11   6        3.05      103.74     79.37 o
 -10  11   6      257.41      280.59     67.54 o
  -8  11   6      871.48      879.07     67.88 o
  -7  11   6      433.80      486.12     52.22 o
  -6  11   6      410.83      460.51     40.43 o
  -5  11   6      173.59      217.23     35.78 o
  -4  11   6       35.23       59.85     29.17 o
  -3  11   6       48.87       85.37     27.67 o
  -2  11   6       77.35       87.59     26.30 o
  -1  11   6        1.34       -0.31     27.78 o
   0  11   6       14.47       69.80     32.78 o
  -9  12   6      132.00      138.76     72.87 o
  -8  12   6      418.31      412.64     53.98 o
  -7  12   6      130.95      222.17     57.44 o
  -6  12   6      119.60      176.55     39.52 o
  -5  12   6      167.33      207.15     30.45 o
  -4  12   6       65.13       90.68     28.75 o
  -3  12   6      113.89      142.63     29.07 o
  -2  12   6       56.95       22.88     29.30 o
  -1  12   6      185.17      138.96     40.43 o
  -9  13   6       11.30       70.21     65.80 o
  -8  13   6      101.72       75.10     53.40 o
  -7  13   6      112.80       81.49     44.32 o
  -6  13   6      247.22      316.60     41.49 o
  -5  13   6       24.87      112.13     32.29 o
  -4  13   6        6.03       37.24     31.82 o
  -3  13   6      115.75       54.31     55.70 o
   2 -14   7        2.75        0.72     41.35 o
   3 -14   7        6.19        5.30     82.77 o
  -1 -13   7       76.26      179.32     56.42 o
   0 -13   7      242.35      292.11     41.81 o
   1 -13   7      246.00      312.57     55.95 o
   2 -13   7       83.35      162.84     54.96 o
   3 -13   7        4.27       15.06     36.59 o
   4 -13   7       20.31        0.38     47.01 o
   5 -13   7      169.98      206.94     43.20 o
   6 -13   7      117.64       59.83    123.58 o
  -2 -12   7       15.03       15.86     41.32 o
  -1 -12   7        3.73      -25.75     44.42 o
   0 -12   7       93.73      141.78     38.00 o
   1 -12   7      272.26      357.32     37.95 o
   2 -12   7       10.85       90.04     39.82 o
   3 -12   7      329.53      295.97     36.53 o
   4 -12   7       22.48       83.44     35.19 o
   5 -12   7      151.95       96.83     66.84 o
   6 -12   7        6.94       54.26     38.94 o
   7 -12   7      252.69      258.59     41.64 o
  -4 -11   7      193.74      281.98     55.00 o
  -3 -11   7       10.33       47.30     39.61 o
  -2 -11   7      355.18      393.00     80.07 o
  -1 -11   7      166.35      228.34     40.04 o
   0 -11   7       59.55       89.10     39.20 o
   1 -11   7        2.62       49.10     38.65 o
   2 -11   7      711.52      756.37     43.38 o
   3 -11   7      757.81      758.12     37.31 o
   4 -11   7      283.35      296.60     32.66 o
   5 -11   7      175.05      107.69     77.63 o
   6 -11   7      193.22      212.68     75.09 o
   7 -11   7      267.03      322.26     41.56 o
  -5 -10   7        0.81       85.64     58.48 o
  -4 -10   7        1.00        4.65     37.17 o
  -3 -10   7      187.29      239.26     44.21 o
  -2 -10   7      345.51      322.71     44.91 o
  -1 -10   7      310.63      337.59     42.95 o
   0 -10   7      179.08      314.82     52.98 o
   1 -10   7      271.75      329.35     41.20 o
   2 -10   7      240.34      264.74     63.55 o
   3 -10   7     1411.21     1330.00     36.82 o
   4 -10   7     1818.31     1704.92    114.43 o
   5 -10   7      164.58      115.79     66.74 o
   6 -10   7       35.08       93.09     39.65 o
   7 -10   7       24.02       75.65     38.98 o
   8 -10   7      124.32      132.34     41.54 o
  -6  -9   7      270.22      284.95     93.65 o
  -5  -9   7      297.54      374.65    134.38 o
  -4  -9   7       28.23       39.24     38.53 o
  -3  -9   7       72.27      125.84     38.88 o
  -2  -9   7     1321.56     1298.67     45.03 o
  -1  -9   7     2420.46     2539.94     60.56 o
   0  -9   7      323.13      356.32     42.63 o
   1  -9   7       32.17       98.22     38.13 o
   2  -9   7      609.79      622.25     41.47 o
   3  -9   7     2312.51     2223.98     89.56 o
   4  -9   7      164.24      264.26     49.33 o
   5  -9   7      399.96      480.31     41.04 o
   6  -9   7      316.12      348.19     40.72 o
   7  -9   7       91.68       52.83     41.71 o
   8  -9   7       79.76       37.88     40.08 o
  -7  -8   7      119.77       81.28     40.23 o
  -6  -8   7      561.15      603.82     40.83 o
  -5  -8   7       87.98       16.93     36.88 o
  -4  -8   7       29.55       51.31     39.24 o
  -3  -8   7      143.40      153.95     39.87 o
  -2  -8   7     1940.94     1910.33     52.22 o
  -1  -8   7      679.66      695.08     41.39 o
   0  -8   7      159.53      234.25     40.86 o
   1  -8   7      570.62      556.62     43.74 o
   2  -8   7      346.99      301.54     38.54 o
   3  -8   7      383.83      443.32     52.22 o
   4  -8   7      275.65      341.67     41.75 o
   5  -8   7      350.64      394.30     64.02 o
   6  -8   7     1127.47     1255.59     72.13 o
   7  -8   7      740.78      736.78     35.16 o
   8  -8   7       64.23      144.05     45.73 o
  -8  -7   7        1.96       65.67     40.15 o
  -7  -7   7       54.01       51.73     38.74 o
  -6  -7   7      122.66      157.69     38.53 o
  -5  -7   7       46.74      109.72     38.36 o
  -4  -7   7      115.79       91.75     43.08 o
  -3  -7   7      634.29      673.69     44.80 o
  -2  -7   7      655.98      715.98     50.15 o
  -1  -7   7       68.80       17.34     42.97 o
   0  -7   7      831.14      786.87     41.75 o
   1  -7   7     9200.62     8757.79     98.38 o
   2  -7   7     9729.38     8930.80    357.43 o
   3  -7   7     1225.68     1235.14     70.56 o
   4  -7   7      185.58      251.07     37.87 o
   5  -7   7     2115.84     2146.56     87.64 o
   6  -7   7     1887.83     1885.92     89.14 o
   7  -7   7        5.93       51.90     32.40 o
   8  -7   7       44.06       83.55     33.42 o
  -8  -6   7      181.18      139.25     50.83 o
  -7  -6   7      167.60      164.73     37.67 o
  -6  -6   7       56.77       11.47     38.53 o
  -5  -6   7       25.18       21.39     36.66 o
  -4  -6   7     3609.19     3333.85     46.25 o
  -3  -6   7     8881.61     8495.91    382.59 o
  -2  -6   7      742.01      794.83     83.90 o
  -1  -6   7      127.76      231.65     42.00 o
   0  -6   7     5765.18     5636.89    129.17 o
   1  -6   7    11920.01    11353.85    267.49 o
   2  -6   7     2245.37     2119.35     53.32 o
   3  -6   7        8.56       42.84     39.19 o
   4  -6   7       40.09       91.69     49.64 o
   5  -6   7       88.30      133.01     35.68 o
   6  -6   7       92.43       90.85     33.84 o
   7  -6   7      221.41      211.69     36.98 o
   8  -6   7      118.22      111.35     31.06 o
  -9  -5   7      276.72      218.86     40.25 o
  -8  -5   7      785.47      776.51     98.52 o
  -7  -5   7      251.78      390.89     68.93 o
  -6  -5   7       23.72       66.53     38.86 o
  -5  -5   7     1983.30     1787.57     44.80 o
  -4  -5   7     5457.61     4998.88     64.05 o
  -3  -5   7     3175.15     3147.48    196.34 o
  -2  -5   7     1870.06     1839.60     66.33 o
  -1  -5   7      408.62      427.92     44.12 o
   0  -5   7       76.77      200.66     42.26 o
   1  -5   7        2.29      112.79    110.94 o
   2  -5   7       79.06      158.78     38.20 o
   3  -5   7      742.31      683.91     35.51 o
   4  -5   7     4507.73     4371.00    141.18 o
   5  -5   7     2065.70     1955.93    132.05 o
   6  -5   7      112.83      140.80     44.62 o
   7  -5   7       53.60       71.70     29.68 o
   8  -5   7      386.26      384.63     32.14 o
 -10  -4   7       12.93        3.90     43.79 o
  -9  -4   7      228.70      185.51     41.99 o
  -8  -4   7      473.57      514.56     56.05 o
  -7  -4   7      267.52      259.84     39.09 o
  -6  -4   7      460.28      442.92     40.93 o
  -5  -4   7       91.12      147.81     43.65 o
  -4  -4   7       12.85       18.59     50.64 o
  -3  -4   7     1134.29     1182.03     61.62 o
  -2  -4   7       15.44       43.32     47.54 o
  -1  -4   7    13134.93    12998.45    444.19 o
   0  -4   7    16559.03    16049.72    419.37 o
   1  -4   7     1536.36     1503.38     46.08 o
   2  -4   7      631.52      634.73     34.83 o
   3  -4   7     8330.71     7897.37    402.93 o
   4  -4   7     6471.57     5785.57    285.38 o
   5  -4   7      203.14      196.66     29.53 o
   6  -4   7       13.20       56.45     27.86 o
   7  -4   7      151.90      164.08     56.08 o
   8  -4   7      181.08      211.40     30.61 o
 -10  -3   7        2.44       27.48     41.51 o
  -9  -3   7        1.21       12.00     39.09 o
  -8  -3   7      662.24      665.22     43.86 o
  -7  -3   7      256.55      292.95     39.79 o
  -6  -3   7     2238.56     2010.53     51.52 o
  -5  -3   7     6368.36     5876.17    381.54 o
  -4  -3   7      564.14      576.12     53.21 o
  -3  -3   7      770.02      743.34     54.83 o
  -2  -3   7    14589.29    14584.11    311.03 o
  -1  -3   7    25015.83    25062.47   1314.78 o
   0  -3   7     5922.23     6374.92    347.91 o
   1  -3   7      777.17      734.41     37.59 o
   2  -3   7     2429.83     2278.01    154.70 o
   3  -3   7      679.52      621.93     86.27 o
   4  -3   7       70.31       39.16     50.18 o
   5  -3   7      156.72      187.98     42.18 o
   6  -3   7       27.55      100.59     58.18 o
   7  -3   7      202.53      179.61     39.53 o
   8  -3   7       62.83       54.81     40.07 o
 -11  -2   7       27.46       57.45     41.58 o
 -10  -2   7      251.90      274.95     41.85 o
  -9  -2   7       20.25       80.86     40.09 o
  -8  -2   7       32.46       55.92     39.61 o
  -7  -2   7     2227.46     2110.77     46.36 o
  -6  -2   7     7040.32     6809.48    341.86 o
  -5  -2   7     6286.01     5934.99    523.93 o
  -4  -2   7     5359.24     5239.67    115.46 o
  -3  -2   7     6831.72     6262.21    200.08 o
  -2  -2   7     1127.96     1118.44     42.10 o
  -1  -2   7     1031.10     1088.04     45.42 o
   0  -2   7     7680.01     8043.91    716.33 o
   1  -2   7     1748.34     1730.52    142.20 o
   2  -2   7     3764.64     3938.86    248.75 o
   3  -2   7     1776.39     1638.70    124.62 o
   4  -2   7      358.49      375.97     50.55 o
   5  -2   7       85.89      124.74     29.68 o
   6  -2   7     1410.46     1409.53     64.32 o
   7  -2   7      689.73      659.69     31.03 o
   8  -2   7       13.76      112.47     59.90 o
 -11  -1   7      138.80      137.73     45.26 o
 -10  -1   7      938.62      862.70     44.74 o
  -9  -1   7     1612.30     1487.51     61.61 o
  -8  -1   7     1369.47     1314.76     46.41 o
  -7  -1   7      381.10      404.91     48.61 o
  -6  -1   7     1872.16     1841.91     71.96 o
  -5  -1   7     9784.41     9453.17    371.50 o
  -4  -1   7     2334.67     2146.25    100.34 o
  -3  -1   7    10149.65    10117.75    264.58 o
  -2  -1   7    10009.72     9791.58    392.50 o
  -1  -1   7     3352.97     3375.22    238.88 o
   1  -1   7    11197.56    11527.05    516.95 o
   2  -1   7     7367.00     7075.24    383.19 o
   3  -1   7      201.38      216.51     28.03 o
   4  -1   7      593.00      592.48     28.30 o
   5  -1   7     1645.17     1622.44     61.15 o
   6  -1   7      809.59      784.78     30.02 o
   7  -1   7      128.49      180.72     40.40 o
   8  -1   7      152.57       91.41     45.98 o
 -11   0   7      144.02      182.83     51.24 o
 -10   0   7     2023.76     2138.56    130.88 o
  -9   0   7      464.79      540.13     49.35 o
  -8   0   7      415.82      472.69     49.46 o
  -7   0   7     1979.13     2021.13     57.74 o
  -6   0   7      446.85      458.66     56.71 o
  -5   0   7      199.24      213.40     61.26 o
  -4   0   7     9745.64     9620.27    584.15 o
  -3   0   7    21104.21    21840.25   1203.30 o
  -2   0   7     2505.30     2460.33    111.75 o
  -1   0   7     5224.01     5644.71    309.39 o
   0   0   7     8175.84     8339.36    282.49 o
   1   0   7     3189.81     3489.40    107.49 o
   2   0   7     1702.15     1765.92     81.90 o
   3   0   7     2910.73     2886.68    161.29 o
   4   0   7      755.08      765.70     28.02 o
   5   0   7       33.46       72.62     35.68 o
   6   0   7        0.85       50.83     27.68 o
   7   0   7      256.79      297.00     58.80 o
 -12   1   7        8.22       54.98     60.17 o
 -11   1   7       17.22       59.32     55.55 o
 -10   1   7        0.70       61.05     55.55 o
  -9   1   7      387.42      511.86     54.81 o
  -8   1   7     1868.70     1973.16    105.36 o
  -7   1   7     6653.83     6620.28    144.17 o
  -6   1   7     4542.18     4006.92     91.90 o
  -5   1   7     2307.70     1970.96    215.14 o
  -4   1   7      653.28      664.89     46.93 o
  -3   1   7     9670.62     9954.50    667.37 o
  -2   1   7    16391.97    16654.88    601.91 o
  -1   1   7     3829.19     3868.15    109.74 o
   0   1   7     1730.74     1837.98     58.99 o
   1   1   7      130.93      197.27     25.68 o
   2   1   7     3396.82     3272.72     96.88 o
   3   1   7      105.64      187.89     48.24 o
   4   1   7     1346.41     1380.78     93.26 o
   5   1   7      413.40      401.42     27.76 o
   6   1   7       24.45      105.94     57.21 o
   7   1   7       73.27       93.62     29.43 o
 -12   2   7      391.24      349.52    121.15 o
 -11   2   7      900.65      881.45    132.98 o
 -10   2   7      740.37      881.73     87.03 o
  -9   2   7       23.96       69.74     74.77 o
  -8   2   7     4084.11     4419.58    367.62 o
  -7   2   7    14792.77    15148.08    701.82 o
  -6   2   7     4683.05     4400.93    548.99 o
  -5   2   7     1804.03     1952.41    139.60 o
  -4   2   7      264.13      370.10     33.65 o
  -3   2   7     8406.68     8467.85    208.53 o
  -2   2   7     1664.57     1635.33     31.95 o
  -1   2   7     5321.33     5194.01     31.06 o
   0   2   7      881.42      852.93     27.34 o
   1   2   7      510.47      517.29     26.17 o
   2   2   7      405.47      429.94     35.07 o
   3   2   7     1186.70     1220.82     85.84 o
   4   2   7      393.60      372.85     26.57 o
   5   2   7      843.39      824.98     56.28 o
   6   2   7      698.25      744.35     88.54 o
 -12   3   7     1115.64     1203.12    128.11 o
 -11   3   7      728.04      602.95    136.46 o
 -10   3   7       13.41      126.72    150.39 o
  -9   3   7        9.34      -45.95    154.57 o
  -8   3   7     2867.57     2480.04    126.02 o
  -6   3   7      406.02      424.11     65.54 o
  -5   3   7      958.94      948.46     64.06 o
  -4   3   7      921.95      964.00     37.64 o
  -3   3   7     1416.89     1356.21     32.31 o
  -2   3   7      774.93      754.56     28.36 o
  -1   3   7      311.57      352.77     26.26 o
   0   3   7     3266.52     3202.69     54.45 o
   1   3   7     8474.08     8150.53    284.10 o
   2   3   7      946.05      930.22     37.08 o
   3   3   7       89.79      143.92     46.79 o
   4   3   7      775.93      832.94     75.57 o
   5   3   7     1057.15      976.14     51.95 o
   6   3   7       23.51       13.54     33.36 o
 -12   4   7      128.07      204.70    135.77 o
 -11   4   7        1.67      223.50    144.82 o
 -10   4   7      254.35      571.62    153.18 o
  -9   4   7      809.70      781.89    128.81 o
  -6   4   7       57.00      111.71     62.46 o
  -5   4   7     6972.28     7342.65     78.68 o
  -4   4   7    21155.27    21166.85    550.87 o
  -3   4   7     3225.27     3139.58     38.94 o
  -2   4   7       55.36       90.91     27.95 o
  -1   4   7     3148.89     3070.80     79.35 o
   0   4   7    15921.56    15242.25    199.80 o
   1   4   7     3015.36     2975.24     84.11 o
   2   4   7       76.45       86.01     22.95 o
   3   4   7        7.33       57.34     24.44 o
   4   4   7      222.61      215.14     30.15 o
   5   4   7       57.96       87.14     42.61 o
 -12   5   7       59.20      126.02    146.91 o
 -11   5   7        6.07      -45.26    133.68 o
 -10   5   7     1318.59     1243.50    128.11 o
  -9   5   7     5783.42     5164.78    116.97 o
  -6   5   7     1418.85     1547.07     80.07 o
  -5   5   7    12330.75    12523.90    155.61 o
  -4   5   7     3942.17     3766.34     43.57 o
  -3   5   7       21.58       53.62     27.75 o
  -2   5   7      457.24      427.08     27.19 o
  -1   5   7      903.35      885.71     26.44 o
   0   5   7        2.58       66.39     27.86 o
   1   5   7      365.61      372.59     26.86 o
   2   5   7      244.27      308.87     26.03 o
   3   5   7      417.07      400.00     24.32 o
   4   5   7     1045.25      996.88     35.23 o
   5   5   7      314.74      302.38     32.72 o
 -12   6   7        5.62      -91.21    135.07 o
 -11   6   7       36.87      117.67    149.69 o
 -10   6   7     1464.94     1430.10    108.61 o
  -6   6   7      983.09      931.09     53.33 o
  -5   6   7       35.17       66.49     39.39 o
  -4   6   7      125.44      166.65     29.10 o
  -3   6   7      957.35      934.85     32.93 o
  -2   6   7     2272.06     2170.64     29.27 o
  -1   6   7     6259.56     6387.94    154.95 o
   0   6   7      976.80     1048.28     30.59 o
   1   6   7       19.99       62.05     54.99 o
   2   6   7      777.57      815.41     53.48 o
   3   6   7     1844.83     1771.86     75.07 o
   4   6   7      180.60      180.02     26.28 o
 -12   7   7       13.71      143.43    137.16 o
 -11   7   7      200.25      197.04    120.45 o
 -10   7   7        7.93       76.59     93.30 o
  -7   7   7     1267.28     1236.54    110.70 o
  -6   7   7     7308.83     7641.95    178.94 o
  -5   7   7      690.94      734.60     38.13 o
  -4   7   7       46.60      100.56     27.06 o
  -3   7   7     3407.59     3215.90     84.70 o
  -2   7   7     8624.77     8463.77    157.02 o
  -1   7   7     1471.57     1541.50     47.10 o
   0   7   7      188.94      200.47     42.16 o
   1   7   7      525.64      581.15     50.16 o
   2   7   7      328.45      345.19     27.15 o
   3   7   7        4.62       27.61     27.53 o
 -12   8   7      210.45      314.70    118.36 o
 -11   8   7      958.11      886.33    104.44 o
 -10   8   7       15.21      191.47     82.16 o
  -7   8   7     3721.27     3798.39    308.79 o
  -6   8   7     2120.46     2164.09     99.22 o
  -5   8   7      816.59      822.69     36.68 o
  -4   8   7     2035.05     1909.80     29.86 o
  -3   8   7     1101.05     1097.92     27.66 o
  -2   8   7      247.14      293.94     26.87 o
  -1   8   7      234.20      226.73     24.94 o
   0   8   7      151.33      213.90     51.57 o
   1   8   7      277.56      334.86     28.38 o
   2   8   7      388.54      475.74     42.95 o
   3   8   7       62.87       75.85     44.14 o
 -12   9   7      194.48      266.66    112.10 o
 -11   9   7      548.70      557.70     81.46 o
  -8   9   7       21.81       50.83    172.67 o
  -7   9   7      603.94      637.80     69.63 o
  -6   9   7     1984.30     2093.64    152.83 o
  -5   9   7      970.27     1057.04     36.92 o
  -4   9   7      639.33      598.70     28.84 o
  -3   9   7      802.27      840.44     50.89 o
  -2   9   7        2.26       62.93     25.16 o
  -1   9   7       15.21       60.74     29.09 o
   0   9   7      843.05      720.44     27.82 o
   1   9   7      726.04      825.65     67.75 o
   2   9   7       92.69       66.02     29.09 o
 -11  10   7      958.78      790.24     80.76 o
  -8  10   7      548.64      609.39     65.90 o
  -7  10   7      200.12      225.88     45.50 o
  -6  10   7      120.74      133.81     38.04 o
  -5  10   7      849.83      822.70     30.95 o
  -4  10   7     2857.15     2919.40     86.33 o
  -3  10   7      623.21      686.57     40.36 o
  -2  10   7      345.29      357.26     30.34 o
  -1  10   7      601.93      577.87     35.45 o
   0  10   7      194.46      226.80     54.44 o
   1  10   7        4.24       19.77     31.11 o
 -11  11   7      187.32       54.31     84.94 o
  -8  11   7      378.50      412.14     57.44 o
  -7  11   7      552.67      603.08     44.78 o
  -6  11   7      674.44      766.80     42.47 o
  -5  11   7      445.24      403.47     30.56 o
  -4  11   7      253.79      294.15     51.77 o
  -3  11   7      536.55      590.34     39.37 o
  -2  11   7      129.14      155.09     28.56 o
  -1  11   7       52.77       63.71     26.98 o
  -9  12   7      312.11      298.28     80.82 o
  -8  12   7     1038.47     1057.78     67.88 o
  -7  12   7      612.15      744.30     43.79 o
  -6  12   7      132.40      180.48     33.35 o
  -5  12   7      126.44      137.94     31.47 o
  -4  12   7       80.79       92.89     29.47 o
  -3  12   7       27.02       42.22     29.77 o
  -2  12   7      133.76      158.17     28.23 o
  -9  13   7       77.93       85.32     69.81 o
  -8  13   7      121.68      133.79     53.83 o
  -7  13   7       50.07       45.66     44.32 o
  -6  13   7      253.92      283.47     32.68 o
  -5  13   7       55.54       64.21     33.77 o
  -4  13   7       45.26       48.67     32.92 o
   0 -13   8      309.30      312.15     40.44 o
   1 -13   8      384.22      483.56     46.86 o
   2 -13   8      183.47      201.15     63.99 o
   3 -13   8       24.03       54.63     36.03 o
   4 -13   8       57.20       75.59     34.60 o
   5 -13   8      187.14      144.40     50.79 o
  -2 -12   8       67.61       90.69     39.24 o
  -1 -12   8       89.00      176.75     38.27 o
   0 -12   8      689.63      664.04     82.18 o
   1 -12   8      711.13      773.72     38.68 o
   2 -12   8        9.25       95.35     36.51 o
   3 -12   8      163.50      165.03     32.05 o
   4 -12   8        1.97       32.49     57.00 o
   5 -12   8      100.09       93.26     49.69 o
   6 -12   8        6.27       69.82     38.80 o
  -4 -11   8      330.97      337.68     66.84 o
  -3 -11   8       93.69      179.07     45.44 o
  -2 -11   8       42.84       54.85     40.61 o
  -1 -11   8       16.78       98.53     38.69 o
   0 -11   8      111.56      202.65     48.73 o
   1 -11   8       10.63       74.24     35.88 o
   2 -11   8      184.88      164.45     49.86 o
   3 -11   8      402.88      414.19     46.92 o
   4 -11   8      195.30      228.90     82.85 o
   5 -11   8       32.04      104.60     36.30 o
   6 -11   8        9.69        8.81     56.72 o
   7 -11   8       96.90       51.36     39.91 o
  -5 -10   8       26.55      -53.61     60.57 o
  -4 -10   8        7.94       22.98     41.63 o
  -3 -10   8       63.06      178.20    128.81 o
  -2 -10   8      569.26      608.81     46.65 o
  -1 -10   8      733.30      799.53     38.47 o
   0 -10   8      683.49      684.29     57.57 o
   1 -10   8       26.94       59.61     34.46 o
   2 -10   8      111.66      114.02     36.34 o
   3 -10   8     1230.96     1177.31     83.85 o
   4 -10   8     1335.12     1268.59     51.95 o
   5 -10   8       54.25      109.06     39.46 o
   6 -10   8        9.24       66.71     38.96 o
   7 -10   8      293.15      377.31     40.25 o
  -6  -9   8      262.16      303.57     60.57 o
  -5  -9   8      245.99      248.32     42.33 o
  -4  -9   8       66.09       83.57     41.77 o
  -3  -9   8      126.63      101.31     42.04 o
  -2  -9   8     1764.16     1946.40     45.98 o
  -1  -9   8     2721.96     2788.28     65.53 o
   0  -9   8      360.40      363.43     36.00 o
   2  -9   8      516.43      535.83     42.73 o
   3  -9   8     1751.02     1864.36    182.42 o
   4  -9   8      360.02      358.98     40.25 o
   5  -9   8       18.15       54.55     39.87 o
   6  -9   8        1.22       -0.06     40.76 o
   7  -9   8        0.86      117.91     45.40 o
  -7  -8   8      427.63      457.44     57.09 o
  -6  -8   8      801.50      812.80     41.61 o
  -5  -8   8      203.41      218.95     98.87 o
  -4  -8   8       15.10       61.27     52.91 o
  -3  -8   8      332.67      366.41     43.74 o
  -2  -8   8      935.32     1002.92     50.83 o
  -1  -8   8      863.67      891.61     41.94 o
   0  -8   8       78.19       54.96     37.29 o
   1  -8   8        2.88      -31.82     35.99 o
   2  -8   8      148.42      157.48     60.59 o
   3  -8   8       46.34       59.30     55.25 o
   4  -8   8        5.60       86.84     54.07 o
   5  -8   8      168.26      209.16     34.69 o
   6  -8   8      827.50      803.68     50.75 o
   7  -8   8      534.35      570.60     35.31 o
   8  -8   8       29.14       41.20     34.91 o
  -8  -7   8       44.64       70.99     40.74 o
  -7  -7   8      185.59      204.16     44.56 o
  -6  -7   8      204.62      292.42     41.42 o
  -5  -7   8      155.00       91.36     73.45 o
  -4  -7   8        3.51        6.34     43.57 o
  -3  -7   8      482.35      591.15     45.59 o
  -2  -7   8       79.12       55.06     47.19 o
  -1  -7   8      452.88      424.75     45.45 o
   0  -7   8       15.67      -28.86     61.78 o
   1  -7   8     3176.35     3005.21    115.49 o
   2  -7   8     2626.76     2497.81     52.79 o
   3  -7   8       56.89       71.53     35.61 o
   4  -7   8      136.84      120.49     33.91 o
   5  -7   8     1917.77     1922.01    130.45 o
   6  -7   8     1572.74     1524.59     71.19 o
   7  -7   8      170.29      189.23     32.71 o
   8  -7   8       14.00       51.80     39.39 o
  -8  -6   8      119.25      149.00     52.91 o
  -7  -6   8       77.03      167.21     39.43 o
  -6  -6   8      179.62      185.54     40.74 o
  -5  -6   8       23.14       13.31     41.08 o
  -4  -6   8     3048.89     2927.49     51.92 o
  -3  -6   8     4037.80     4220.89    193.91 o
  -2  -6   8      131.33      110.78     41.88 o
  -1  -6   8       51.68       79.68     38.97 o
   0  -6   8     4788.72     4498.81    135.07 o
   1  -6   8     6468.32     6094.84    262.33 o
   2  -6   8      653.76      725.63     43.01 o
   3  -6   8      445.00      417.30     53.46 o
   4  -6   8      858.82      943.49     50.47 o
   5  -6   8      156.01      174.93     32.46 o
   6  -6   8       15.10       19.94     32.24 o
   7  -6   8       26.32       46.28     31.20 o
   8  -6   8        4.20       40.64     32.02 o
  -9  -5   8      208.44      214.96     43.82 o
  -8  -5   8      901.52      903.73     60.57 o
  -7  -5   8      124.54      134.81     40.47 o
  -6  -5   8      114.82       97.71     44.21 o
  -5  -5   8     1084.43     1071.38     53.61 o
  -4  -5   8     3467.45     3447.41    215.49 o
  -3  -5   8     3316.08     3246.93     52.84 o
  -2  -5   8     2900.26     2792.21    104.64 o
  -1  -5   8     2693.32     2531.80    128.23 o
   0  -5   8     1016.80      978.42     60.34 o
   1  -5   8     1282.34     1362.48     99.47 o
   2  -5   8     3210.21     3243.89    178.60 o
   3  -5   8      220.98      273.27     36.25 o
   4  -5   8     1580.08     1443.08     87.06 o
   5  -5   8      955.01      910.62    116.78 o
   6  -5   8       15.90       51.12     30.22 o
   7  -5   8       91.58      101.71     65.12 o
   8  -5   8      398.43      345.01     32.10 o
 -10  -4   8       75.91       84.01     44.25 o
  -9  -4   8      299.56      308.12     43.60 o
  -8  -4   8      513.54      412.17     43.80 o
  -7  -4   8     1576.08     1427.71     45.59 o
  -6  -4   8      387.43      349.27     50.48 o
  -5  -4   8       14.16      111.81     49.09 o
  -4  -4   8      698.50      682.99    122.54 o
  -3  -4   8     8128.52     7992.56    429.59 o
  -2  -4   8     1541.21     1484.79     49.54 o
  -1  -4   8     3447.44     3330.85    136.58 o
   0  -4   8     1237.43     1186.35     58.31 o
   1  -4   8      531.07      630.75     49.16 o
   2  -4   8      186.07      271.38     35.46 o
   3  -4   8     6471.42     5998.39    377.72 o
   4  -4   8     4086.37     3627.71    177.88 o
   5  -4   8      536.28      508.00     42.89 o
   6  -4   8      371.78      336.55     51.15 o
   7  -4   8      267.73      288.72     41.27 o
   8  -4   8       66.39       11.66     42.91 o
 -10  -3   8       45.19       48.31     44.60 o
  -9  -3   8       47.58       53.46     57.09 o
  -8  -3   8      482.03      446.21     44.95 o
  -7  -3   8      589.05      612.09     47.27 o
  -6  -3   8      909.70      955.43     77.98 o
  -5  -3   8     1542.52     1648.21    170.23 o
  -4  -3   8      250.50      186.59     52.19 o
  -3  -3   8       58.74       83.96     51.02 o
  -2  -3   8     6759.60     6744.45    227.52 o
  -1  -3   8    14284.90    13990.81    739.72 o
   0  -3   8     6947.70     7208.61    507.80 o
   1  -3   8     4282.17     4221.45    259.48 o
   2  -3   8     3711.00     3512.45    256.26 o
   3  -3   8     2040.89     1798.76    123.11 o
   4  -3   8      824.82      777.35     99.39 o
   5  -3   8      845.96      841.00     51.51 o
   6  -3   8       64.13       55.16     64.53 o
   7  -3   8       91.70      105.02     94.50 o
 -10  -2   8       94.87      163.27     43.51 o
  -9  -2   8       13.83       54.90     42.78 o
  -8  -2   8       24.04       58.70     46.58 o
  -7  -2   8      246.86      325.57     71.02 o
  -6  -2   8     2108.25     2116.81    108.62 o
  -5  -2   8     5181.68     4998.64    201.59 o
  -4  -2   8     6889.41     6373.28    111.71 o
  -3  -2   8     4300.27     4012.31     64.45 o
  -2  -2   8     1676.92     1683.71     70.20 o
  -1  -2   8     7920.61     8077.91    425.80 o
   0  -2   8    11350.20    11292.09    906.87 o
   1  -2   8     1229.01     1018.25    111.45 o
   2  -2   8     1237.23     1192.72     52.34 o
   3  -2   8      294.29      341.47     76.06 o
   4  -2   8      386.83      430.27     73.02 o
   5  -2   8       16.26       62.77     28.12 o
   6  -2   8      960.91      905.42     32.56 o
   7  -2   8      174.56      206.12     29.32 o
 -11  -1   8       52.93       74.33     46.16 o
 -10  -1   8      316.09      348.06     46.91 o
  -9  -1   8     1425.32     1456.53     50.39 o
  -8  -1   8      400.60      410.82     46.41 o
  -7  -1   8      254.03      270.11     50.79 o
  -6  -1   8     4907.58     4739.44    164.91 o
  -5  -1   8    19160.88    18469.65    769.78 o
  -4  -1   8     5998.13     5283.38    235.39 o
  -3  -1   8      662.84      656.01     67.15 o
  -2  -1   8      913.09      960.34     35.23 o
  -1  -1   8     4431.87     4411.45    230.84 o
   0  -1   8      180.41      161.94     28.31 o
   1  -1   8     5484.68     5649.75    395.08 o
   2  -1   8     2297.11     2202.61     70.55 o
   3  -1   8      461.59      466.90     43.61 o
   4  -1   8      658.32      745.73     79.49 o
   5  -1   8      847.08      847.33     58.09 o
   6  -1   8      238.74      197.01     35.88 o
   7  -1   8       48.45       41.21     30.29 o
 -11   0   8      177.16      170.93     51.33 o
 -10   0   8     1719.43     1794.53     54.99 o
  -9   0   8     1081.55     1141.73     54.50 o
  -8   0   8      175.05      259.10     53.21 o
  -7   0   8      111.87       89.14     52.09 o
  -6   0   8     4166.45     3885.68    314.01 o
  -5   0   8      136.14      141.24     53.67 o
  -4   0   8     2340.42     2448.50    121.06 o
  -3   0   8     2357.98     2360.97    129.32 o
  -2   0   8     1288.95     1239.66     43.61 o
  -1   0   8     7746.98     7580.44    284.15 o
   0   0   8     4112.96     4211.60    100.30 o
   1   0   8      702.49      667.59     47.74 o
   2   0   8     3852.46     3890.88    198.48 o
   3   0   8     5322.43     5204.37    190.97 o
   4   0   8      481.37      478.72     25.72 o
   5   0   8       50.63       44.82     26.54 o
   6   0   8       41.08       38.62     27.10 o
   7   0   8      190.83      227.68     33.87 o
 -12   1   8        3.36       77.60     64.90 o
 -11   1   8      216.67      270.17     60.09 o
 -10   1   8      464.43      507.69     58.14 o
  -9   1   8        1.73       60.35     54.76 o
  -8   1   8       66.14      111.65     52.27 o
  -7   1   8     1753.36     1755.25     82.85 o
  -6   1   8     4749.67     4757.35    491.20 o
  -5   1   8     2303.12     2231.85     90.67 o
  -4   1   8     1446.52     1545.31     87.88 o
  -3   1   8    10870.61    10876.84    975.78 o
  -2   1   8    29399.35    29503.36    964.31 o
  -1   1   8     5006.81     4942.04    153.96 o
   1   1   8     1137.62     1162.97     38.42 o
   2   1   8     4790.78     4603.96    186.32 o
   3   1   8      203.97      182.18     25.60 o
   4   1   8      284.24      315.59     38.69 o
   5   1   8       10.59       24.85     41.10 o
   6   1   8       57.53       67.46     25.79 o
 -12   2   8       75.82      -33.42    132.29 o
 -11   2   8      452.10      499.91    135.77 o
 -10   2   8       14.92      105.83    158.74 o
  -9   2   8       21.06      107.19    141.34 o
  -8   2   8     3596.50     3680.25    163.65 o
  -7   2   8    14523.64    14624.83   1082.32 o
  -6   2   8     3807.56     3749.79    498.17 o
  -5   2   8       78.21      110.73     35.45 o
  -4   2   8     4675.58     4941.08    318.58 o
  -3   2   8    14310.86    14522.79    624.88 o
  -2   2   8      755.33      744.87     29.24 o
  -1   2   8     2388.49     2394.05     33.96 o
   0   2   8      205.56      265.60     25.53 o
   1   2   8        8.37       28.59     24.58 o
   2   2   8     1219.73     1201.59     26.18 o
   3   2   8      498.10      493.51     37.35 o
   4   2   8       24.43       81.63     26.53 o
   5   2   8      107.44      117.01     66.13 o
   6   2   8      432.78      422.56     27.88 o
 -12   3   8      898.88     1006.78    132.29 o
 -11   3   8      790.16      760.30    151.09 o
 -10   3   8      112.41      226.28    158.05 o
  -9   3   8      447.43      431.67    128.81 o
  -7   3   8     2492.17     2371.00    236.72 o
  -6   3   8       40.00       78.89     52.67 o
  -5   3   8       52.38       88.31     43.64 o
  -4   3   8       28.37       57.15     39.34 o
  -3   3   8     2714.52     2813.79     32.05 o
  -2   3   8      135.11      183.01     27.46 o
  -1   3   8       23.17       97.74     29.55 o
   0   3   8     3738.40     3611.22     60.56 o
   1   3   8     5745.64     5631.32    188.92 o
   2   3   8      576.98      581.27     41.50 o
   3   3   8       32.65       52.23     23.71 o
   4   3   8      753.80      699.18     49.85 o
   5   3   8      778.68      668.04     44.72 o
 -12   4   8      584.65      418.45    141.34 o
 -11   4   8      660.06      554.91    150.39 o
 -10   4   8      147.29      103.05    136.46 o
  -9   4   8      375.99      399.65    112.10 o
  -7   4   8       18.24       26.83     75.97 o
  -6   4   8       63.97       99.14     51.62 o
  -5   4   8     7781.36     8278.41     76.59 o
  -4   4   8    14336.83    14663.39    331.41 o
  -3   4   8      463.92      452.63     28.50 o
  -2   4   8      524.87      551.74     36.67 o
  -1   4   8     3506.50     3390.67     91.88 o
   0   4   8     4382.37     4320.08    103.86 o
   1   4   8      347.29      392.48     26.17 o
   2   4   8       25.08       48.23     22.95 o
   3   4   8     1039.50     1019.30     50.15 o
   4   4   8      275.78      234.08     37.32 o
   5   4   8        0.70       49.85     25.43 o
 -12   5   8      155.29      131.59    137.16 o
 -11   5   8       91.16      -89.82    133.68 o
 -10   5   8     1721.14     1730.18    114.18 o
  -7   5   8       36.20       50.12     87.69 o
  -6   5   8     2851.43     3007.10     71.02 o
  -5   5   8     6257.33     6467.17    117.32 o
  -4   5   8     2402.23     2432.02     58.09 o
  -3   5   8      140.11      151.98     31.06 o
  -2   5   8     1052.45     1071.38     27.09 o
  -1   5   8      740.21      745.80     26.44 o
   0   5   8        4.49       23.80     24.67 o
   1   5   8       19.15       46.41     24.02 o
   2   5   8       69.87      102.79     51.55 o
   3   5   8       52.62       74.80     33.26 o
   4   5   8      192.61      208.88     26.56 o
 -12   6   8       75.18      158.74    132.98 o
 -11   6   8      361.28      194.25    121.84 o
 -10   6   8     1713.66     1714.86     98.17 o
  -7   6   8      263.60      236.76     66.99 o
  -6   6   8       36.32       65.59     44.21 o
  -5   6   8       60.10       81.06     30.51 o
  -4   6   8     2156.24     2140.38     34.77 o
  -3   6   8      956.38     1023.12     27.38 o
  -2   6   8      462.21      483.12     31.69 o
  -1   6   8     1644.57     1711.36     38.41 o
   1   6   8        8.42       75.28     24.66 o
   2   6   8      750.62      694.15     26.91 o
   3   6   8      694.18      698.38     70.08 o
 -12   7   8      181.83      394.77    138.55 o
 -11   7   8        3.39      201.22    104.44 o
 -10   7   8        5.89       42.47     85.64 o
  -7   7   8      720.75      815.31     76.59 o
  -6   7   8     1983.23     2063.86     91.56 o
  -5   7   8       89.10       97.79     29.41 o
  -4   7   8      271.56      299.58     27.22 o
  -3   7   8     1486.77     1406.80     49.80 o
  -2   7   8     3424.58     3418.92     78.20 o
  -1   7   8      292.94      309.68     26.10 o
   0   7   8      280.22      307.60     26.84 o
   1   7   8     1365.90     1321.60     36.13 o
   2   7   8      563.54      512.61     42.96 o
   3   7   8       74.31       67.30     45.24 o
 -12   8   8      239.11      391.99    119.06 o
 -11   8   8      589.40      472.06     93.30 o
  -7   8   8     1476.81     1484.91     73.45 o
  -6   8   8      628.01      640.32     41.60 o
  -5   8   8      696.37      743.62     28.92 o
  -4   8   8     1533.53     1511.31     31.57 o
  -3   8   8      704.66      742.40     27.64 o
  -2   8   8      325.54      298.10     26.90 o
  -1   8   8     1100.18     1125.70     30.23 o
   0   8   8      644.91      667.62     33.17 o
   1   8   8        0.39       14.92     29.77 o
   2   8   8       15.33       12.99     32.55 o
 -12   9   8      258.84      260.40    109.31 o
 -11   9   8      268.35      366.92     86.33 o
  -8   9   8       25.77        9.10     41.43 o
  -7   9   8      243.76      229.18     46.43 o
  -6   9   8     2719.79     2897.27     97.82 o
  -5   9   8     1136.41     1177.58     46.23 o
  -4   9   8      155.79      153.77     27.82 o
  -3   9   8        6.58       67.87     25.75 o
  -2   9   8      443.08      438.09     43.13 o
  -1   9   8       38.05       91.62     46.67 o
   0   9   8      353.22      359.20     27.65 o
   1   9   8      298.36      331.60     62.57 o
 -11  10   8      673.48      502.00     75.19 o
  -8  10   8       82.78       90.43     60.67 o
  -7  10   8     1039.08     1003.05    127.76 o
  -6  10   8      541.35      622.55     31.17 o
  -5  10   8      250.07      195.46     28.24 o
  -4  10   8      136.32      160.70     27.32 o
  -3  10   8        8.13       86.26     27.69 o
  -2  10   8      342.75      408.72     31.34 o
  -1  10   8      807.60      780.41     55.61 o
   0  10   8      269.53      287.14     40.11 o
 -11  11   8      140.33       76.59     71.02 o
  -8  11   8       33.37       33.92     53.70 o
  -7  11   8       56.76      118.78     44.31 o
  -6  11   8      437.55      462.54     32.77 o
  -5  11   8      254.27      209.31     30.12 o
  -4  11   8      320.35      343.00     53.44 o
  -3  11   8      924.83      885.71     55.78 o
  -2  11   8      496.49      567.87     30.44 o
  -9  12   8      286.54      261.18     81.53 o
  -8  12   8     1035.72     1037.35     80.07 o
  -7  12   8      626.76      684.13     45.94 o
  -6  12   8       34.97       66.92     57.75 o
  -5  12   8      134.54      185.82     33.13 o
  -4  12   8      495.35      448.81     40.31 o
  -3  12   8       98.64      143.60     30.12 o
  -7  13   8        6.16       35.22     34.46 o
   1 -13   9      103.84      124.49     38.84 o
   2 -13   9       68.21       58.92     36.19 o
   3 -13   9       51.23       35.90     44.57 o
  -2 -12   9        8.55       18.25     38.95 o
  -1 -12   9      132.96       89.00     38.97 o
   0 -12   9      802.62      901.45     50.50 o
   1 -12   9      816.35      845.03     37.78 o
   2 -12   9      120.77      138.63     32.63 o
   3 -12   9        4.00      -23.25     31.46 o
   4 -12   9      122.61      133.41     53.61 o
   5 -12   9      193.42      196.84     44.59 o
  -3 -11   9      141.39      165.89     45.26 o
  -2 -11   9       69.53      149.16     40.61 o
  -1 -11   9      214.80      205.79     38.75 o
   0 -11   9      406.79      461.13     38.36 o
   1 -11   9      183.20      215.36     32.99 o
   2 -11   9       22.26       74.13     33.37 o
   3 -11   9      223.85      259.75     30.77 o
   4 -11   9      110.49      149.21     43.54 o
   5 -11   9       30.91       77.97     37.76 o
   6 -11   9        6.81       84.48     40.17 o
  -5 -10   9      166.44      227.09    120.10 o
  -4 -10   9      242.05      344.46     68.23 o
  -3 -10   9      170.98      184.20     42.42 o
  -2 -10   9       12.91        1.95     25.33 o
  -1 -10   9      437.28      490.24     45.93 o
   0 -10   9       42.34       95.88     69.79 o
   1 -10   9        9.79      100.51     31.87 o
   2 -10   9      394.65      382.58     32.05 o
   3 -10   9     1431.68     1362.55     48.55 o
   4 -10   9      495.83      626.08     51.82 o
   5 -10   9        8.48       -6.61     43.08 o
   6 -10   9        5.71      106.97     38.23 o
  -6  -9   9       42.14      103.04     53.61 o
  -5  -9   9       65.54       93.17     43.32 o
  -4  -9   9       35.31       28.10     44.50 o
  -3  -9   9       37.40      139.70     40.80 o
  -2  -9   9     2296.75     2508.11    115.93 o
  -1  -9   9     2308.36     2417.97     41.79 o
   0  -9   9       77.85      154.26     35.05 o
   1  -9   9       34.00       54.97     33.99 o
   2  -9   9     1235.35     1232.73     69.00 o
   3  -9   9     1303.04     1319.61     53.82 o
   4  -9   9      219.58      271.23     36.58 o
   5  -9   9        4.90       59.95     38.65 o
   6  -9   9        5.44        4.23     39.64 o
   7  -9   9        9.32       52.47     38.11 o
  -7  -8   9      260.87      322.36     58.48 o
  -6  -8   9      904.76      859.69     42.97 o
  -5  -8   9      443.44      454.61     97.13 o
  -4  -8   9      203.08      153.73     44.04 o
  -3  -8   9     1021.45     1137.37     44.04 o
  -2  -8   9     2509.29     2754.86     88.42 o
  -1  -8   9     1120.73     1123.60     36.74 o
   0  -8   9      501.71      488.67     35.39 o
   1  -8   9       60.82      107.41     35.07 o
   2  -8   9        2.93      -39.28     52.82 o
   3  -8   9      180.49      188.35     35.83 o
   4  -8   9      306.66      357.45     33.11 o
   5  -8   9       31.21      123.52     34.01 o
   6  -8   9      310.84      357.13     34.72 o
   7  -8   9      120.14       90.34     34.61 o
  -7  -7   9      398.12      479.43     43.52 o
  -6  -7   9      856.34      805.33     44.18 o
  -5  -7   9      734.31      737.46     65.45 o
  -3  -7   9        4.30      -66.61     61.97 o
  -2  -7   9       32.04       89.38     37.89 o
  -1  -7   9     1050.12     1038.11     38.73 o
   0  -7   9       52.50       96.28     40.42 o
   1  -7   9     3204.69     3315.73     59.12 o
   2  -7   9     1581.29     1678.67     43.82 o
   3  -7   9       85.74      158.27     36.78 o
   4  -7   9       20.55       44.12     39.97 o
   5  -7   9      750.95      799.00     44.43 o
   6  -7   9      799.96      784.75     56.68 o
   7  -7   9      153.39      200.77     37.89 o
  -8  -6   9        5.36       73.11     53.61 o
  -7  -6   9       58.53       90.31     43.17 o
  -6  -6   9      409.46      477.48     43.96 o
  -5  -6   9       15.69      -19.31     42.53 o
  -4  -6   9     1842.80     1964.25     44.30 o
  -3  -6   9     2459.78     2568.40    100.26 o
  -2  -6   9       76.05      129.21     39.92 o
  -1  -6   9       45.87       77.91     49.74 o
   0  -6   9     3779.80     3664.73    168.73 o
   1  -6   9     4477.04     4441.20    102.52 o
   2  -6   9     1899.95     2003.69    101.16 o
   3  -6   9      828.12      839.32     49.95 o
   4  -6   9      550.17      547.81     32.19 o
   5  -6   9      168.95      157.07     47.43 o
   6  -6   9      446.71      518.44     75.57 o
   7  -6   9      283.94      298.18     32.39 o
  -9  -5   9      105.82       95.06     44.21 o
  -8  -5   9      277.53      408.72     42.58 o
  -7  -5   9      192.33      220.20     43.14 o
  -6  -5   9       31.20        8.26     43.90 o
  -5  -5   9     1062.54     1134.44     61.27 o
  -4  -5   9     2316.19     2432.58    101.65 o
  -3  -5   9     3019.52     2961.68    151.09 o
  -2  -5   9     1155.86     1124.49     40.86 o
  -1  -5   9      389.06      455.97     52.98 o
   0  -5   9       55.13       88.66     50.05 o
   1  -5   9      908.11      992.92     55.15 o
   2  -5   9     3467.49     3554.16    169.23 o
   3  -5   9      542.27      586.14     51.48 o
   4  -5   9      624.57      615.10     37.47 o
   5  -5   9       37.91       92.36     38.29 o
   6  -5   9      147.06      110.37     30.14 o
   7  -5   9       58.05       33.79     31.21 o
  -9  -4   9      257.17      304.77     44.90 o
  -8  -4   9     1473.11     1415.38     72.06 o
  -7  -4   9     2084.69     2146.86     97.48 o
  -6  -4   9      255.34      278.40     48.87 o
  -5  -4   9       30.78       40.57     47.49 o
  -4  -4   9     2992.88     2892.35    203.31 o
  -3  -4   9     8149.57     7443.05    241.70 o
  -2  -4   9      336.48      321.64     41.15 o
  -1  -4   9     1228.60     1292.09     54.92 o
   0  -4   9       31.83       66.00     36.62 o
   1  -4   9     2492.66     2468.23    140.50 o
   2  -4   9       44.85       61.72     39.39 o
   3  -4   9     1472.68     1395.00    109.86 o
   4  -4   9     1030.40      882.07     65.95 o
   5  -4   9      237.64      212.99     29.53 o
   6  -4   9      550.08      575.04     29.90 o
   7  -4   9      391.70      307.37     33.06 o
 -10  -3   9        4.73       19.83     48.42 o
  -9  -3   9      248.62      252.97     45.53 o
  -8  -3   9     2599.49     2570.21     70.32 o
  -7  -3   9      287.79      373.45     45.70 o
  -6  -3   9     1067.39     1218.48     52.84 o
  -5  -3   9       58.19      116.85     50.95 o
  -4  -3   9     2194.86     2139.22     52.13 o
  -3  -3   9      297.26      341.05     45.22 o
  -2  -3   9      908.70      892.47     57.17 o
  -1  -3   9     1434.05     1522.50     96.48 o
   0  -3   9     1876.40     1855.87    116.98 o
   1  -3   9     3417.03     3254.03    253.75 o
   2  -3   9     1803.13     1832.82    151.73 o
   3  -3   9      761.55      708.77     58.19 o
   4  -3   9     1815.22     1672.53    101.76 o
   5  -3   9     1731.95     1535.69     84.08 o
   6  -3   9      261.93      334.12     83.55 o
   7  -3   9        8.62       -2.45     36.49 o
 -10  -2   9       68.43       74.59     48.36 o
  -9  -2   9       23.84       70.72     46.21 o
  -8  -2   9       83.84      138.26     74.15 o
  -7  -2   9        7.38       60.21     46.94 o
  -6  -2   9      423.91      478.52     75.19 o
  -5  -2   9     2373.44     2409.30     62.95 o
  -4  -2   9     2926.12     2777.93     56.59 o
  -3  -2   9      426.60      433.83     63.07 o
  -2  -2   9      220.53      285.07     39.92 o
  -1  -2   9     8350.45     8567.71    548.60 o
   0  -2   9    14291.58    13872.30   1052.28 o
   1  -2   9     2037.55     1878.94    149.03 o
   2  -2   9       21.11       83.55     37.89 o
   3  -2   9      922.64      944.17     74.68 o
   4  -2   9     1176.14     1207.00     41.49 o
   5  -2   9        1.06      -22.95     94.68 o
   6  -2   9      187.05      149.15     39.22 o
   7  -2   9       48.71       19.85     49.81 o
 -11  -1   9       55.43       37.80     48.98 o
 -10  -1   9      667.78      666.04     50.34 o
  -9  -1   9     1033.19     1109.33     49.18 o
  -8  -1   9       42.78       69.95     47.69 o
  -7  -1   9       51.28       63.48     45.10 o
  -6  -1   9     3877.44     3874.92    140.38 o
  -5  -1   9    14069.73    13417.37    478.85 o
  -4  -1   9     3133.93     2987.04     73.11 o
  -3  -1   9       68.95      127.45     40.36 o
  -2  -1   9     1745.59     1848.85     60.18 o
  -1  -1   9    10613.17    10369.71    653.42 o
   0  -1   9      766.07      703.48     72.26 o
   1  -1   9      467.98      482.32     35.78 o
   2  -1   9      113.57      151.39     28.00 o
   3  -1   9       60.02      117.58     59.87 o
   4  -1   9      822.11      912.56     43.82 o
   5  -1   9      490.57      473.88     27.21 o
   6  -1   9      157.34      148.31     28.42 o
 -11   0   9      247.18      209.87     53.35 o
 -10   0   9     1667.61     1693.32     58.39 o
  -9   0   9     1034.87     1049.90     61.53 o
  -8   0   9       20.57       53.22     49.64 o
  -7   0   9      712.42      681.24     55.31 o
  -6   0   9     4087.16     3941.93    287.20 o
  -5   0   9     3245.07     3191.36    144.97 o
  -4   0   9      152.73      195.14     40.90 o
  -3   0   9       22.92       47.96     33.56 o
  -2   0   9     1267.25     1297.94     58.89 o
  -1   0   9     2323.92     2421.48     84.00 o
   0   0   9      349.58      372.15     42.31 o
   1   0   9      378.13      411.44     27.97 o
   2   0   9     4015.74     3955.29    128.97 o
   3   0   9     4732.90     4668.83    237.13 o
   4   0   9      558.42      535.72     28.14 o
   5   0   9       46.96      112.96     50.25 o
   6   0   9      247.73      291.71     30.15 o
 -11   1   9      102.05      134.76     69.46 o
 -10   1   9      484.67      550.56     66.44 o
  -9   1   9      454.23      421.45     63.62 o
  -8   1   9      100.22       69.60     61.54 o
  -7   1   9      294.50      287.51     56.85 o
  -6   1   9      912.39      986.86     68.70 o
  -5   1   9      326.92      332.10     41.99 o
  -4   1   9      885.63      886.63     49.00 o
  -3   1   9     9483.23     8862.25    993.91 o
  -2   1   9    17295.04    17187.25    559.68 o
  -1   1   9     3172.05     3098.83    100.54 o
   0   1   9      133.52      178.53     27.40 o
   1   1   9     4127.75     4119.43    168.23 o
   2   1   9     4518.33     4299.86    215.46 o
   3   1   9      115.62      149.21     25.90 o
   4   1   9       79.73      151.53     24.68 o
   5   1   9       68.21       93.76     47.16 o
   6   1   9       11.98       12.78     50.52 o
 -12   2   9      145.10      164.31    132.98 o
 -11   2   9      118.39      230.46    143.43 o
 -10   2   9      261.77      424.02    148.30 o
  -9   2   9       92.24       83.60     58.52 o
  -8   2   9     1582.95     1681.70     61.77 o
  -7   2   9     8065.04     7814.79    742.90 o
  -6   2   9     1383.02     1286.86     62.48 o
  -5   2   9      219.79      276.42     34.76 o
  -4   2   9     5752.75     5475.42    329.67 o
  -3   2   9    13653.04    13555.52    119.06 o
  -2   2   9     4488.72     4643.46    182.03 o
  -1   2   9      731.92      741.58     27.69 o
   0   2   9     1141.21     1154.71     38.69 o
   1   2   9      258.68      239.71     26.11 o
   2   2   9      212.65      298.42     69.44 o
   3   2   9      188.92      231.17     24.93 o
   4   2   9        2.83       42.99     25.09 o
   5   2   9      108.69      161.56     45.53 o
 -12   3   9      495.28      396.17    142.03 o
 -11   3   9      178.19      344.64    147.60 o
 -10   3   9       14.85       24.37    142.73 o
  -9   3   9      889.46      861.96    116.97 o
  -8   3   9     3311.53     3554.03    236.72 o
  -7   3   9     4411.68     4460.38    441.07 o
  -6   3   9     3694.45     3817.57    348.13 o
  -5   3   9     2912.67     2727.42    165.21 o
  -4   3   9       71.98      157.18     55.35 o
  -3   3   9      276.63      303.57     28.14 o
  -2   3   9      458.10      480.81     28.30 o
  -1   3   9       55.93      134.36     24.83 o
   0   3   9     1919.99     1889.28     28.74 o
   1   3   9     3010.90     3003.62    104.42 o
   2   3   9      110.78      122.00     23.26 o
   3   3   9       12.16       62.82     35.27 o
   4   3   9      332.03      321.25     39.57 o
   5   3   9      402.70      394.84     29.45 o
 -12   4   9      381.88      357.87    143.43 o
 -11   4   9      909.58      871.71    149.00 o
 -10   4   9      638.71      650.30    118.36 o
  -7   4   9     3062.01     3181.28    384.33 o
  -6   4   9     1141.88     1079.32     96.78 o
  -5   4   9     4279.92     4480.41    163.27 o
  -4   4   9     7806.22     8093.83    146.07 o
  -3   4   9      532.43      527.66     28.07 o
  -2   4   9      751.81      754.09     39.37 o
  -1   4   9     6670.86     6433.85    105.97 o
   0   4   9     3433.07     3376.04     87.83 o
   1   4   9      168.17      209.61     23.53 o
   2   4   9      364.62      389.96     48.56 o
   3   4   9      443.39      459.67     62.05 o
   4   4   9      128.62       91.39     26.23 o
 -12   5   9      668.87      615.48    150.39 o
 -11   5   9      505.07      565.35    132.29 o
 -10   5   9      340.46      481.11    111.40 o
  -7   5   9      343.41      418.06     59.64 o
  -6   5   9     4428.85     4669.75     71.02 o
  -5   5   9     6430.79     6501.89    209.66 o
  -4   5   9     1737.34     1759.79     30.94 o
  -3   5   9     2184.91     2209.63     40.64 o
  -2   5   9     4102.42     4165.91     65.75 o
  -1   5   9      347.08      384.05     25.19 o
   0   5   9      145.71      187.08     38.52 o
   1   5   9      952.49      974.82     44.82 o
   2   5   9      266.40      288.21     30.35 o
   3   5   9       91.30      110.95     24.92 o
 -12   6   9       17.32       15.32    146.91 o
 -11   6   9      105.64      171.97    110.01 o
  -7   6   9     1064.03      938.45    131.24 o
  -6   6   9       36.85       64.62     30.97 o
  -5   6   9      214.55      241.90     28.75 o
  -4   6   9     2484.10     2519.78     67.76 o
  -3   6   9      287.79      358.56     32.33 o
  -2   6   9     1209.97     1250.95     47.54 o
  -1   6   9      502.92      540.70     39.15 o
   0   6   9      175.76      218.20     38.14 o
   2   6   9      433.56      417.86     30.66 o
   3   6   9      140.93      195.59     28.40 o
 -12   7   9      315.55      181.02    128.81 o
 -11   7   9        8.70      120.45     96.78 o
  -7   7   9      757.53      766.57     68.93 o
  -6   7   9      401.98      429.17     31.50 o
  -5   7   9      495.51      488.14     30.08 o
  -4   7   9       16.66       69.22     35.87 o
  -3   7   9     1972.79     1907.51     56.50 o
  -2   7   9      898.15      924.36     28.49 o
  -1   7   9       23.32       15.82     26.52 o
   0   7   9      170.08      186.66     26.57 o
   1   7   9      544.13      536.14     31.51 o
   2   7   9       80.04      129.02     27.65 o
 -12   8   9        3.13      250.65    111.40 o
 -11   8   9      124.13       82.85     89.12 o
  -8   8   9      508.43      523.58    103.04 o
  -7   8   9     1246.40     1240.44     90.86 o
  -6   8   9      493.18      475.13     30.34 o
  -5   8   9      731.66      834.82     29.83 o
  -4   8   9     1353.45     1390.84     70.79 o
  -3   8   9      203.73      175.28     25.96 o
  -2   8   9      302.89      293.41     23.89 o
  -1   8   9      890.71      888.83     40.60 o
   0   8   9      561.49      611.33     27.73 o
   1   8   9        2.40       46.69     41.18 o
  -8   9   9       53.25       67.54     86.33 o
  -7   9   9      240.71      223.81     46.27 o
  -6   9   9     2080.19     2236.91     43.19 o
  -5   9   9      567.17      686.51     43.00 o
  -4   9   9       31.63      102.87     26.81 o
  -3   9   9        8.69       53.62     25.94 o
  -2   9   9      848.50      810.05     28.80 o
  -1   9   9      238.95      269.90     27.57 o
   0   9   9        9.28       78.69     29.96 o
  -8  10   9        7.31       27.11     57.99 o
  -7  10   9      301.64      260.32     32.57 o
  -6  10   9       72.51      159.34     31.74 o
  -5  10   9       28.37        8.29     28.13 o
  -4  10   9        3.55       31.85     26.57 o
  -3  10   9       46.87       43.53     27.23 o
  -2  10   9       29.74       65.83     28.85 o
  -1  10   9       81.40      122.21     28.15 o
  -9  11   9        0.49       55.00    166.40 o
  -8  11   9       26.66       78.20     53.63 o
  -7  11   9       27.16       69.37     32.62 o
  -6  11   9       22.01       70.10     35.99 o
  -5  11   9        9.33       32.29     29.43 o
  -4  11   9      183.97      160.34     45.08 o
  -3  11   9      552.51      578.35     42.89 o
  -9  12   9       72.84       77.16     78.27 o
  -8  12   9      459.22      441.29     52.07 o
  -7  12   9       57.41      112.28     35.40 o
  -6  12   9        4.58       25.62     31.68 o
  -5  12   9      191.50      147.51     31.32 o
  -1 -12  10        3.32       17.52     40.38 o
   0 -12  10      301.97      401.74     84.52 o
   1 -12  10      386.79      432.97     44.50 o
   2 -12  10       30.38       74.81     32.67 o
   3 -12  10       17.37       96.48     83.20 o
  -3 -11  10       39.22       20.05     39.03 o
  -2 -11  10       21.99       59.05     38.30 o
  -1 -11  10      278.86      308.41     36.32 o
   0 -11  10      708.03      752.02     53.02 o
   1 -11  10      401.65      453.59     32.90 o
   2 -11  10      169.40      193.06     29.93 o
   3 -11  10       13.83       14.97     56.05 o
   4 -11  10        5.33        6.89     37.71 o
   5 -11  10        1.41       58.63     35.96 o
  -4 -10  10      343.51      320.31     42.11 o
  -3 -10  10      193.28      222.97     43.19 o
  -2 -10  10       41.24      131.29     35.98 o
  -1 -10  10        0.21        5.30     35.67 o
   0 -10  10       86.75       85.61     34.12 o
   1 -10  10      128.90      184.25     52.29 o
   2 -10  10       56.54       91.57     44.68 o
   3 -10  10      845.99      872.20     55.75 o
   4 -10  10      383.23      453.75     38.19 o
   5 -10  10       26.09      120.46     37.87 o
  -5  -9  10       99.29      102.83     73.45 o
  -4  -9  10      322.54      342.51     38.53 o
  -3  -9  10        5.74       96.98     36.97 o
  -2  -9  10      821.26      955.91     42.13 o
  -1  -9  10      765.70      777.66     36.66 o
   0  -9  10       78.65      106.63     31.46 o
   1  -9  10      178.74      205.60     38.78 o
   2  -9  10     1151.39     1179.33     51.52 o
   3  -9  10     1004.60     1031.54     71.64 o
   4  -9  10      333.18      372.71     38.68 o
   5  -9  10      167.67      162.63     34.77 o
   6  -9  10       39.08      120.55     42.74 o
  -6  -8  10      138.65      153.34     45.05 o
  -5  -8  10       18.49       53.70     59.53 o
  -4  -8  10       48.09      115.53     39.57 o
  -3  -8  10      471.76      507.56     41.11 o
  -2  -8  10     1569.25     1662.07     42.34 o
  -1  -8  10     1492.84     1441.64     47.52 o
   0  -8  10      927.35      918.91     34.86 o
   1  -8  10      203.27      261.31     47.13 o
   2  -8  10       45.47      100.41     34.76 o
   3  -8  10      146.94      163.94     36.49 o
   4  -8  10      258.67      264.66     39.42 o
   5  -8  10       31.78      113.35     35.62 o
   6  -8  10      244.85      229.44     61.01 o
  -7  -7  10      225.95      178.79     44.46 o
  -6  -7  10      938.85      900.77     49.43 o
  -5  -7  10     1269.07     1255.45     45.71 o
  -4  -7  10      255.41      282.95     41.92 o
  -3  -7  10       82.78      152.00     52.92 o
  -2  -7  10     2042.58     1991.34    130.45 o
  -1  -7  10     2548.45     2552.54     92.86 o
   0  -7  10      103.26      170.75     30.82 o
   1  -7  10      866.26      896.40     46.60 o
   2  -7  10      203.57      310.51     44.93 o
   3  -7  10       33.68       49.74     46.72 o
   4  -7  10       83.47       92.68     34.73 o
   5  -7  10      705.42      698.04     35.24 o
   6  -7  10      168.44      170.23     33.39 o
  -8  -6  10       18.47       28.53     42.23 o
  -7  -6  10      461.02      388.43     44.46 o
  -6  -6  10     1902.79     2045.52     69.97 o
  -5  -6  10      375.20      474.29     43.29 o
  -4  -6  10      404.80      472.70     43.61 o
  -3  -6  10       82.82       77.74     40.36 o
  -2  -6  10       37.53       78.80     39.66 o
  -1  -6  10       40.59       18.07     34.75 o
   0  -6  10     1139.76     1262.96     51.80 o
   1  -6  10     1942.74     2012.45     84.20 o
   2  -6  10     1251.45     1284.79    103.31 o
   3  -6  10      501.45      548.48     34.58 o
   4  -6  10      359.22      351.15     66.10 o
   5  -6  10      224.71      250.72     59.31 o
   6  -6  10      211.65      210.33     31.82 o
  -9  -5  10        1.14       47.26     74.50 o
  -8  -5  10       18.79       -7.03     43.64 o
  -7  -5  10      106.03      181.40     42.62 o
  -6  -5  10        1.65      -44.40     45.87 o
  -5  -5  10      290.85      388.12     41.81 o
  -4  -5  10     1828.17     1860.24     44.97 o
  -3  -5  10     3365.34     3352.63     56.40 o
  -2  -5  10     5224.11     5081.20    190.35 o
  -1  -5  10      736.10      793.73     92.23 o
   0  -5  10      521.93      560.42     39.21 o
   1  -5  10     2558.96     2638.84    162.90 o
   2  -5  10     2364.27     2367.76    109.34 o
   4  -5  10       26.42       82.53     32.11 o
   5  -5  10      164.19      200.15     30.77 o
   6  -5  10      384.08      366.59     31.65 o
  -9  -4  10      113.28      136.37     45.34 o
  -8  -4  10      918.78      942.37     48.14 o
  -7  -4  10     1234.25     1250.03     89.82 o
  -6  -4  10      516.82      513.73     48.06 o
  -5  -4  10      335.62      408.20     45.49 o
  -4  -4  10     3362.21     3418.50     52.07 o
  -3  -4  10     8645.57     8457.29    255.50 o
  -2  -4  10      826.75      771.34     54.94 o
  -1  -4  10      528.59      628.00     69.64 o
   0  -4  10      597.70      633.24     37.75 o
   1  -4  10     2168.10     2260.34    128.94 o
   2  -4  10        6.47       70.52     29.81 o
   3  -4  10      394.92      403.65     47.33 o
   4  -4  10       84.22       83.94     28.75 o
   5  -4  10        8.61       54.94     29.44 o
   6  -4  10       95.00       97.30     56.58 o
 -10  -3  10       18.73       14.18     45.05 o
  -9  -3  10     1081.73     1012.91     47.29 o
  -8  -3  10     2389.58     2407.76     95.73 o
  -7  -3  10      924.66      916.12     49.78 o
  -6  -3  10       72.16      154.19     47.01 o
  -5  -3  10      135.35      216.25     61.62 o
  -4  -3  10      916.22      920.76     47.65 o
  -3  -3  10       41.84       74.07     57.93 o
  -2  -3  10     1045.00     1104.44     41.90 o
  -1  -3  10       60.38       80.75     36.35 o
   0  -3  10     1011.60      948.07     72.26 o
   1  -3  10     1563.52     1490.14     95.27 o
   2  -3  10      290.55      234.57     30.46 o
   3  -3  10      193.05      187.61     41.00 o
   4  -3  10     1781.54     1519.37     97.78 o
   5  -3  10     1290.57     1146.09     67.51 o
   6  -3  10      198.99      181.27     42.91 o
 -10  -2  10       54.61       98.56     48.04 o
  -9  -2  10      247.38      329.22     47.01 o
  -8  -2  10      212.39      163.00     49.82 o
  -7  -2  10       29.53       60.81     49.63 o
  -6  -2  10      168.11      248.98     50.76 o
  -5  -2  10     1773.95     1712.46     70.80 o
  -4  -2  10     2067.37     1873.91     67.19 o
  -3  -2  10      150.74      152.35     42.48 o
  -1  -2  10     6149.37     6328.25    358.16 o
   0  -2  10     8166.81     7790.31    570.51 o
   1  -2  10      425.44      420.11     51.28 o
   2  -2  10       31.73       79.95     25.73 o
   3  -2  10     2130.73     2095.10    112.89 o
   4  -2  10     1706.60     1655.19    102.52 o
   5  -2  10      115.69      107.01     39.60 o
   6  -2  10        4.91      -19.03     39.93 o
 -11  -1  10        1.02       -4.12     51.06 o
 -10  -1  10      408.63      469.81     49.85 o
  -9  -1  10      383.99      383.44     45.10 o
  -8  -1  10       54.35       72.47     43.78 o
  -7  -1  10       14.59       62.58     43.43 o
  -6  -1  10     3703.64     3695.35    270.49 o
  -5  -1  10     7655.19     6937.19    619.31 o
  -4  -1  10      515.28      473.06     43.78 o
  -3  -1  10       69.85      106.15     42.92 o
  -2  -1  10     2955.53     3083.40    172.65 o
  -1  -1  10     8566.94     8062.94    524.28 o
   0  -1  10      704.49      732.45     67.23 o
   1  -1  10       31.61      162.29     70.71 o
   2  -1  10      459.65      519.45     35.92 o
   3  -1  10       95.94      193.83     78.67 o
   4  -1  10       97.02      149.25     27.91 o
   5  -1  10        1.92       87.64     39.02 o
   6  -1  10       14.20       45.31     32.56 o
 -11   0  10      377.60      421.39     56.76 o
 -10   0  10     1543.98     1615.22     90.57 o
  -9   0  10      499.29      414.68     53.38 o
  -8   0  10       78.47       86.70     46.06 o
  -7   0  10      742.55      716.76     63.71 o
  -6   0  10     3076.25     3140.91     98.11 o
  -5   0  10     2332.40     2375.97    101.01 o
  -4   0  10     1494.77     1472.86     59.83 o
  -3   0  10      150.45      169.58     33.43 o
  -2   0  10       16.87       71.65     27.58 o
  -1   0  10        0.72       37.32     36.98 o
   0   0  10      211.40      273.91     43.58 o
   1   0  10       23.93       64.37     41.10 o
   2   0  10     1478.34     1514.57     62.61 o
   3   0  10     1717.07     1896.91    106.12 o
   4   0  10      180.55      164.67     65.02 o
   5   0  10      119.75      159.40     29.73 o
 -11   1  10      274.03      325.28     71.03 o
 -10   1  10      586.46      598.79     77.98 o
  -9   1  10     1008.34      962.74     56.05 o
  -8   1  10      132.14      136.50     53.63 o
  -7   1  10      954.02      987.28     65.48 o
  -6   1  10       51.73       58.21     40.15 o
  -5   1  10     2065.49     2123.39     60.27 o
  -4   1  10      120.00       75.96     33.55 o
  -3   1  10     6406.23     5900.98    515.89 o
  -2   1  10     3412.28     3299.46     53.32 o
  -1   1  10       56.25      125.43     27.71 o
   0   1  10      479.98      487.96     32.06 o
   1   1  10     5092.40     5018.43    185.25 o
   2   1  10     3277.65     3167.77    156.12 o
   3   1  10      596.57      548.09     25.40 o
   4   1  10      284.39      276.99     28.41 o
   5   1  10      284.27      317.38     50.25 o
 -12   2  10       80.09       88.42    134.38 o
 -11   2  10        2.51      171.28    149.69 o
 -10   2  10      426.42      539.59    156.66 o
  -9   2  10      359.44      328.52     52.88 o
  -8   2  10     1704.84     1827.99    123.93 o
  -7   2  10     3011.93     3043.65    119.55 o
  -6   2  10       30.45       71.84     38.11 o
  -5   2  10       47.31       93.24     32.26 o
  -4   2  10     5131.08     4963.36    357.97 o
  -3   2  10     7268.11     7230.06    149.35 o
  -2   2  10     2141.44     2199.63     56.41 o
  -1   2  10     3187.51     3230.05     78.69 o
   0   2  10     2428.03     2428.88     92.75 o
   1   2  10      686.19      714.60     40.23 o
   2   2  10      197.54      228.88     34.37 o
   3   2  10      380.73      364.50     26.99 o
   4   2  10        8.29       16.34     40.61 o
 -12   3  10      326.69      265.27    145.52 o
 -11   3  10       72.55      224.89    146.91 o
 -10   3  10        9.97      236.73    130.89 o
  -8   3  10      836.56      848.01    104.09 o
  -7   3  10     1612.59     1702.63     79.36 o
  -6   3  10     2887.24     2977.61    120.72 o
  -5   3  10     2042.54     1849.14    110.96 o
  -4   3  10      280.85      310.88     36.57 o
  -3   3  10      996.76     1065.04     30.91 o
  -2   3  10     4453.73     4573.69     91.57 o
  -1   3  10      630.08      716.98     27.87 o
   0   3  10     1801.78     1763.95     62.21 o
   1   3  10     1023.56     1052.37     25.41 o
   2   3  10        1.82       69.65     35.47 o
   3   3  10       38.34       59.83     45.42 o
   4   3  10      560.77      462.83     35.93 o
 -12   4  10      262.98      349.52    145.52 o
 -11   4  10      756.54      671.88    139.25 o
 -10   4  10      275.50      292.42    103.74 o
  -8   4  10      559.97      612.54     68.90 o
  -7   4  10     5497.65     5591.83    295.78 o
  -6   4  10     3075.37     2963.92    175.44 o
  -5   4  10      805.50      884.41     36.27 o
  -4   4  10      296.37      295.52     29.44 o
  -3   4  10      981.29     1001.65     67.34 o
  -2   4  10      121.63      191.08     27.22 o
  -1   4  10     3212.86     3123.68     87.87 o
   0   4  10     2035.00     1900.65     71.75 o
   1   4  10      315.65      338.33     53.25 o
   2   4  10      292.78      344.80     47.88 o
   3   4  10      488.33      438.54     49.97 o
 -12   5  10      555.53      416.36    150.39 o
 -11   5  10      577.26      362.75    117.67 o
  -8   5  10      614.23      661.84     82.86 o
  -7   5  10      108.23      104.82     50.22 o
  -6   5  10     2090.22     2236.48    127.76 o
  -5   5  10     3144.70     3178.73     54.73 o
  -4   5  10     1527.13     1558.99     34.77 o
  -3   5  10     3435.65     3491.59     57.30 o
  -2   5  10     2207.15     2194.93     67.20 o
  -1   5  10      396.58      316.09     25.00 o
   0   5  10      362.77      334.07     25.48 o
   1   5  10     1666.20     1654.74     79.82 o
   2   5  10      318.54      329.47     25.23 o
   3   5  10       41.90       59.35     26.68 o
 -12   6  10      113.33      300.08    138.55 o
 -11   6  10       13.82       91.21    111.40 o
  -8   6  10     1888.24     1965.55    155.26 o
  -7   6  10     1251.43     1226.95     69.87 o
  -6   6  10      410.55      423.25     37.15 o
  -5   6  10     2432.35     2421.60     82.54 o
  -4   6  10     7414.19     7703.15    124.76 o
  -3   6  10     1930.05     2120.24     50.09 o
  -2   6  10       60.66       79.87     25.70 o
  -1   6  10        7.09       50.23     24.64 o
   0   6  10      520.77      517.14     27.47 o
   1   6  10        3.83       68.06     69.95 o
   2   6  10      201.81      207.55     47.28 o
 -12   7  10       10.41       38.99    114.88 o
 -11   7  10       17.96       48.74     92.60 o
  -8   7  10     1149.64     1113.22     94.69 o
  -7   7  10       32.50       66.96     37.09 o
  -6   7  10      255.04      248.93     30.17 o
  -5   7  10     1372.04     1380.94     30.13 o
  -4   7  10      119.69      207.34     27.37 o
  -3   7  10      359.91      375.92     27.18 o
  -2   7  10      110.13      132.76     26.16 o
  -1   7  10      106.28      156.82     28.76 o
   0   7  10      377.59      384.06     27.59 o
   1   7  10      255.29      245.72     49.22 o
  -8   8  10        0.08       77.28     78.68 o
  -7   8  10      191.58      215.03     32.44 o
  -6   8  10      501.31      632.76     50.19 o
  -5   8  10     1335.78     1324.84     31.37 o
  -4   8  10      572.90      558.58     27.57 o
  -3   8  10       82.53       98.82     26.58 o
  -2   8  10      598.12      527.70     27.42 o
  -1   8  10     1049.31     1002.11     29.28 o
   0   8  10      152.70      196.92     36.07 o
  -8   9  10       21.50       38.29     79.37 o
  -7   9  10     1297.80     1264.85     34.42 o
  -6   9  10     2984.78     3185.57    129.26 o
  -5   9  10      753.35      789.78     30.56 o
  -4   9  10       14.93       17.33     27.01 o
  -3   9  10      183.89      184.19     27.66 o
  -2   9  10      431.26      428.24     29.69 o
  -1   9  10        9.60       -2.76     28.46 o
  -8  10  10      331.63      307.01     36.80 o
  -7  10  10      680.02      664.58     61.62 o
  -6  10  10      194.76      200.99     29.47 o
  -5  10  10        3.50       39.20     28.66 o
  -4  10  10       39.46       29.94     30.20 o
  -3  10  10       10.05       42.67     29.07 o
  -2  10  10       17.03       55.45     34.08 o
  -9  11  10        6.90       37.60    114.88 o
  -8  11  10       67.60      106.89     39.27 o
  -7  11  10      144.91      204.10     32.45 o
  -6  11  10       17.07       78.28     47.36 o
  -5  11  10       35.06       91.35     31.97 o
  -4  11  10      101.68      109.20     29.78 o
  -2 -11  11        4.67       16.48     36.80 o
  -1 -11  11       69.83       57.67     32.94 o
   0 -11  11      217.80      254.98     34.50 o
   1 -11  11      255.61      261.31     32.72 o
   2 -11  11      135.53      185.20     45.31 o
   3 -11  11       34.73       78.96     36.53 o
  -4 -10  11      225.50      203.16     41.78 o
  -3 -10  11      194.02      214.06     38.81 o
  -2 -10  11       13.92       98.13     97.82 o
  -1 -10  11        7.12       83.37     32.97 o
   0 -10  11      172.18      167.67     54.02 o
   1 -10  11      432.05      397.53     32.10 o
   2 -10  11        7.12      -43.62     51.17 o
   3 -10  11      261.36      277.48     36.56 o
   4 -10  11       97.07       78.41     61.28 o
  -5  -9  11       80.78      104.35     41.60 o
  -4  -9  11      427.52      438.00     40.61 o
  -2  -9  11       41.87       19.94     35.39 o
  -1  -9  11      101.23      153.71     32.47 o
   0  -9  11        3.86       39.44     29.74 o
   1  -9  11       16.93       73.63     79.02 o
   2  -9  11      322.13      388.32     38.85 o
   3  -9  11      619.63      605.33     38.60 o
   4  -9  11      455.01      477.09     33.55 o
   5  -9  11      295.77      312.05     34.88 o
  -6  -8  11       24.74       68.98     43.61 o
  -5  -8  11        0.85       72.03     50.83 o
  -4  -8  11        3.85       82.67     79.72 o
  -3  -8  11       78.26      149.18     38.13 o
  -2  -8  11      368.64      383.34     39.29 o
  -1  -8  11     1210.38     1213.47     38.26 o
   0  -8  11     1055.15     1110.28     48.60 o
   1  -8  11      291.49      281.20     36.30 o
   2  -8  11      263.24      295.90     33.56 o
   3  -8  11      898.76      934.86     62.61 o
   4  -8  11      747.15      764.60     46.66 o
   5  -8  11       20.20       35.10     34.60 o
  -7  -7  11       39.10       80.07     62.66 o
  -6  -7  11      483.08      566.21     53.26 o
  -5  -7  11      586.68      708.56     42.33 o
  -4  -7  11       98.29      135.30     40.35 o
  -3  -7  11       34.42       69.82     45.95 o
  -2  -7  11     1874.37     1978.31    125.97 o
  -1  -7  11     2763.80     2841.03    157.79 o
   0  -7  11      253.13      246.71     84.90 o
   1  -7  11       54.23      122.68     35.59 o
   2  -7  11      173.03      188.11     33.06 o
   3  -7  11      192.68      236.42     33.76 o
   4  -7  11       51.88      113.72     34.51 o
   5  -7  11      301.37      247.88     48.94 o
  -8  -6  11        7.61        2.83     44.30 o
  -7  -6  11      323.85      331.28     44.28 o
  -6  -6  11     1237.88     1330.89     45.98 o
  -5  -6  11      449.21      452.74     40.61 o
  -4  -6  11        7.14       30.24     35.69 o
  -3  -6  11      182.72      228.85     36.68 o
  -2  -6  11      737.66      779.29     73.15 o
  -1  -6  11        0.22      128.04     60.87 o
   0  -6  11      361.53      454.22     36.66 o
   1  -6  11      512.15      561.97     37.99 o
   2  -6  11      956.59     1040.47     50.22 o
   3  -6  11     1005.85     1041.14     45.55 o
   4  -6  11      348.03      316.46     54.17 o
   5  -6  11      137.36      110.66     33.27 o
   6  -6  11      244.62      230.74     31.29 o
  -8  -5  11       20.25      109.10     42.53 o
  -7  -5  11      149.63      133.02     43.57 o
  -6  -5  11      315.58      382.58     43.61 o
  -5  -5  11      158.54      151.59     42.20 o
  -4  -5  11       42.90      104.04     38.65 o
  -3  -5  11      936.31      864.23     41.07 o
  -2  -5  11     1423.80     1402.02     82.66 o
  -1  -5  11      293.70      288.03     42.29 o
   0  -5  11     1011.37     1040.53     36.94 o
   1  -5  11     3705.88     3823.22    192.95 o
   2  -5  11     2757.46     2776.18    111.05 o
   3  -5  11      140.80      221.12     64.12 o
   4  -5  11       18.14       12.29     28.36 o
   5  -5  11      136.56      151.30     31.38 o
   6  -5  11      125.84      125.87     39.55 o
  -9  -4  11        7.61       34.38     45.89 o
  -8  -4  11      131.33      158.66     43.72 o
  -7  -4  11      330.44      284.20     48.24 o
  -6  -4  11       10.96       17.92     47.91 o
  -5  -4  11      110.88      161.49     43.96 o
  -4  -4  11     3911.10     3929.89    113.29 o
  -3  -4  11     6031.36     5809.17    212.01 o
  -2  -4  11     1177.78     1127.58     63.62 o
  -1  -4  11       36.24       79.95     37.96 o
   0  -4  11     1372.13     1474.75     83.41 o
   1  -4  11     1788.12     1802.04    105.86 o
   2  -4  11       96.91      155.84     30.74 o
   3  -4  11       21.97       59.50     45.32 o
   4  -4  11        6.70       17.11     28.55 o
   5  -4  11       14.23       49.20     46.63 o
 -10  -3  11        3.89       42.10     48.07 o
  -9  -3  11      387.18      380.22     46.28 o
  -8  -3  11     1717.96     1661.47     50.53 o
  -7  -3  11     1323.21     1218.00     51.19 o
  -6  -3  11      754.01      677.55     61.27 o
  -5  -3  11     1770.83     1651.75     50.16 o
  -4  -3  11     3126.61     3291.98    193.91 o
  -3  -3  11     2247.85     2433.48    182.51 o
  -2  -3  11      346.21      385.16     37.53 o
  -1  -3  11        3.66       48.79     33.51 o
   0  -3  11      237.89      302.59     32.71 o
   1  -3  11      289.03      322.79     43.01 o
   2  -3  11        5.83       65.11     40.00 o
   3  -3  11       13.24       82.88     55.57 o
   4  -3  11      547.83      525.50     59.90 o
   5  -3  11      338.53      355.33     60.10 o
 -10  -2  11      167.63      172.80     50.06 o
  -9  -2  11      379.33      396.60     51.18 o
  -8  -2  11      676.06      665.11     54.37 o
  -7  -2  11     1168.04     1056.80     89.82 o
  -6  -2  11       61.63      111.11     48.58 o
  -5  -2  11      922.20      909.11     60.64 o
  -4  -2  11      587.38      604.14     67.40 o
  -3  -2  11      461.13      568.65     42.76 o
  -2  -2  11      559.46      582.58     34.04 o
  -1  -2  11     4942.70     4818.07    330.33 o
   0  -2  11     4744.28     4442.41    323.49 o
   1  -2  11      224.55      262.47     32.36 o
   2  -2  11      278.27      245.20     29.65 o
   3  -2  11     1260.86     1084.23     59.49 o
   4  -2  11      844.27      736.20     41.78 o
   5  -2  11       20.98      -13.91     40.56 o
 -10  -1  11       30.32       37.53     53.34 o
  -9  -1  11       53.78      148.91     55.88 o
  -8  -1  11      307.51      351.49     53.91 o
  -7  -1  11        3.39      -29.18     59.02 o
  -6  -1  11     4582.52     4702.78    200.96 o
  -5  -1  11     5311.62     5286.33     88.88 o
  -4  -1  11      492.91      472.55     41.79 o
  -3  -1  11      731.64      772.31     37.26 o
  -2  -1  11     5584.26     5156.25    310.83 o
  -1  -1  11     3204.15     3015.23    142.80 o
   0  -1  11     1189.13     1126.44     61.70 o
   1  -1  11      992.89      913.01     63.61 o
   2  -1  11      729.67      695.73     36.52 o
   3  -1  11      102.76      141.84     38.23 o
   4  -1  11       19.65       29.79     36.94 o
   5  -1  11       90.11      162.72     36.77 o
 -11   0  11      178.67      137.43     68.81 o
 -10   0  11      674.25      731.34     51.21 o
  -9   0  11      433.95      446.77     50.33 o
  -8   0  11      199.53      208.96     41.58 o
  -7   0  11     1977.26     2066.49     81.89 o
  -6   0  11     2873.29     2963.05     97.69 o
  -5   0  11     2494.72     2579.58    131.45 o
  -4   0  11     2224.46     2271.11    124.87 o
  -3   0  11     2437.03     2288.10    148.57 o
  -2   0  11      262.39      239.50     33.77 o
  -1   0  11       39.53       99.31     26.37 o
   0   0  11     1048.47     1143.09     50.02 o
   1   0  11      216.90      231.62     43.60 o
   2   0  11      589.14      559.58     31.96 o
   3   0  11      121.58      183.49     28.80 o
   4   0  11       33.11       -9.72     27.69 o
 -11   1  11      151.93      158.40     63.58 o
 -10   1  11     1105.28     1095.44     58.32 o
  -9   1  11     1699.48     1692.83     43.85 o
  -8   1  11      374.92      409.01     41.19 o
  -7   1  11       13.32       67.56     38.90 o
  -6   1  11      173.01      201.12     41.66 o
  -5   1  11     2912.48     2973.57    122.94 o
  -4   1  11      210.82      244.24     33.77 o
  -3   1  11     2546.76     2397.30    157.68 o
  -2   1  11     1220.73     1222.77    106.87 o
  -1   1  11      504.06      600.46     36.36 o
   0   1  11      121.90       78.55     27.23 o
   1   1  11     1561.64     1583.87    101.60 o
   2   1  11      577.40      596.41     30.25 o
   3   1  11      131.49      110.06     26.19 o
   4   1  11      316.30      304.68     38.51 o
 -11   2  11       37.53      250.65    147.60 o
 -10   2  11     1041.43     1080.51     65.55 o
  -9   2  11      128.99      118.95     55.84 o
  -8   2  11     1231.69     1419.95     86.25 o
  -7   2  11     1412.69     1438.58     61.18 o
  -6   2  11       25.06       82.87     39.71 o
  -5   2  11      168.69      173.47     32.64 o
  -4   2  11     2629.80     2532.99    169.02 o
  -3   2  11     2297.16     2262.35     96.08 o
  -2   2  11      615.74      634.34     53.96 o
  -1   2  11     3071.28     3104.80     80.70 o
   0   2  11     1902.19     1910.95     52.79 o
   1   2  11      272.19      220.77     27.03 o
   2   2  11      540.15      517.11     45.52 o
   3   2  11     1133.84     1135.29     82.31 o
   4   2  11      148.09      165.89     28.49 o
 -11   3  11       43.92      144.12    147.60 o
 -10   3  11       55.14      -16.71    113.49 o
  -9   3  11      342.24      366.29     65.21 o
  -8   3  11      991.79     1073.36     67.88 o
  -7   3  11     2273.16     2425.75     98.30 o
  -6   3  11     2553.19     2615.65     90.13 o
  -5   3  11      890.31      890.29     71.11 o
  -4   3  11      130.51      197.15     35.47 o
  -3   3  11     1891.99     1907.82     53.36 o
  -2   3  11     5092.07     5133.39    156.25 o
  -1   3  11     1731.31     1789.46     76.99 o
   0   3  11       27.89       82.04     24.92 o
   1   3  11      129.70      170.97     29.04 o
   2   3  11      421.28      437.85     33.06 o
   3   3  11       35.02       74.00     40.80 o
 -12   4  11      453.01      387.11    154.57 o
 -11   4  11      739.44      823.66    120.45 o
  -8   4  11      848.60      900.23     70.73 o
  -7   4  11     4007.86     4061.24    196.77 o
  -6   4  11      638.45      629.88     32.69 o
  -5   4  11      161.31      183.69     34.15 o
  -4   4  11       86.68      121.78     29.82 o
  -3   4  11     1262.03     1326.21     42.87 o
  -2   4  11      147.48      218.72     27.54 o
  -1   4  11      748.18      692.10     26.21 o
   0   4  11      191.75      252.22     36.97 o
   1   4  11       14.89       58.60     32.36 o
   2   4  11      368.23      378.89     45.42 o
 -12   5  11      437.36      281.29    142.03 o
 -11   5  11      272.58      183.81    107.92 o
  -8   5  11      575.17      582.21     39.40 o
  -7   5  11      295.63      259.79     35.16 o
  -6   5  11        6.64       48.13     30.08 o
  -5   5  11       76.60       24.99     33.72 o
  -4   5  11      452.90      442.90     28.26 o
  -3   5  11     1516.89     1635.18     72.77 o
  -2   5  11      916.15      938.50     26.58 o
  -1   5  11      470.39      389.24     31.83 o
   0   5  11      609.58      560.41     37.56 o
   1   5  11      995.73     1065.35     53.31 o
   2   5  11      299.85      276.85     27.54 o
 -12   6  11       30.97      192.86    123.93 o
 -11   6  11       14.58       75.19     94.69 o
  -8   6  11      883.85      954.45     37.85 o
  -7   6  11      132.34      132.66     33.28 o
  -6   6  11       74.87      144.17     57.44 o
  -5   6  11     1374.23     1367.60     31.90 o
  -4   6  11     4069.52     4275.20     54.87 o
  -3   6  11      812.45      898.85     27.97 o
  -2   6  11       69.67       90.30     27.13 o
  -1   6  11      828.88      759.90     50.61 o
   0   6  11      785.12      751.05     35.56 o
   1   6  11       16.34       29.09     36.14 o
  -8   7  11      578.86      570.88     38.22 o
  -7   7  11       37.06       95.57     38.44 o
  -6   7  11      998.48      960.28     45.75 o
  -5   7  11     2004.94     1950.46     31.67 o
  -4   7  11      278.92      330.98     27.68 o
  -3   7  11        3.17       44.11     25.92 o
  -2   7  11      214.69      228.61     27.43 o
  -1   7  11        2.95       19.99     28.21 o
   0   7  11       93.47      107.37     32.69 o
  -8   8  11      530.65      537.08     38.01 o
  -7   8  11      514.61      564.67     34.09 o
  -6   8  11       36.95        4.40     29.68 o
  -5   8  11      129.89      194.48     28.80 o
  -4   8  11       14.52       29.30     26.48 o
  -3   8  11        2.75       44.26     26.63 o
  -2   8  11      562.65      519.10     29.59 o
  -1   8  11      823.55      795.20     85.32 o
  -8   9  11      106.63      156.52     39.10 o
  -7   9  11      569.39      577.45     35.16 o
  -6   9  11     1480.30     1610.35     32.53 o
  -5   9  11      186.98      208.01     28.93 o
  -4   9  11      135.68       89.14     29.04 o
  -3   9  11      848.80      734.08     47.15 o
  -2   9  11      698.41      637.87     30.03 o
  -9  10  11       31.87      137.65     46.23 o
  -8  10  11      749.25      652.81     43.22 o
  -7  10  11     1123.52     1002.04     37.45 o
  -6  10  11      316.46      308.11     39.96 o
  -5  10  11       96.19      118.69     43.89 o
  -4  10  11      310.15      293.78     35.44 o
  -7  11  11        7.20       37.42     34.94 o
   0 -11  12      228.55      247.04     31.57 o
   1 -11  12      313.50      221.49     46.66 o
  -3 -10  12      271.63      332.81     55.70 o
  -2 -10  12        9.64       28.55     42.82 o
  -1 -10  12        6.70       58.92     32.20 o
   0 -10  12      465.60      428.84     30.20 o
   1 -10  12      538.24      524.99     45.94 o
   2 -10  12        9.90       39.26     33.71 o
   3 -10  12       29.78       65.35     35.75 o
  -4  -9  12      391.46      466.26    123.58 o
  -3  -9  12       52.10       68.71     74.15 o
  -2  -9  12      164.85      175.98     38.06 o
  -1  -9  12       16.99       85.52     30.19 o
   1  -9  12        2.47       70.22     36.33 o
   2  -9  12       75.13      133.11     35.82 o
   3  -9  12      130.60      101.93     31.69 o
   4  -9  12       93.65      204.20     37.59 o
  -6  -8  12       17.54       35.51     64.06 o
  -5  -8  12        3.14      105.83     63.36 o
  -4  -8  12       27.63      -10.38     58.49 o
  -2  -8  12      280.54      286.91     42.00 o
  -1  -8  12      669.09      666.70     40.46 o
   0  -8  12      357.73      370.45     49.42 o
   1  -8  12       47.55      136.82     33.38 o
   2  -8  12      166.90      158.19     33.93 o
   3  -8  12      867.98      797.28     35.34 o
   4  -8  12      631.85      565.05     86.44 o
  -7  -7  12       68.00       30.63     65.45 o
  -6  -7  12      360.77      389.65     42.33 o
  -5  -7  12      304.70      425.16    125.32 o
  -4  -7  12        9.23       13.15     45.60 o
  -3  -7  12       47.15        9.08     37.94 o
  -2  -7  12     1152.86     1144.55     98.65 o
  -1  -7  12     2064.39     2093.70     88.14 o
   0  -7  12      231.95      234.43     34.68 o
   1  -7  12       17.28       52.17     34.77 o
   2  -7  12      446.75      493.48     36.17 o
   3  -7  12      626.65      650.14     51.55 o
   4  -7  12      123.29      162.95     33.24 o
  -7  -6  12      367.65      424.18     43.90 o
  -6  -6  12      979.50     1084.43     42.72 o
  -5  -6  12      258.08      265.49     40.07 o
  -4  -6  12       61.38      141.39     49.09 o
  -3  -6  12      229.20      285.97     43.17 o
  -2  -6  12     1214.74     1272.81    113.91 o
  -1  -6  12      649.14      790.52     72.26 o
   0  -6  12      280.13      215.99     36.92 o
   1  -6  12       29.06       18.83     37.69 o
   2  -6  12      117.03       88.36     35.46 o
   3  -6  12      182.44      229.36     33.44 o
   4  -6  12        5.95       66.81     34.97 o
   5  -6  12       80.44       62.51     38.19 o
  -8  -5  12       12.64       43.61     53.96 o
  -7  -5  12       26.82       45.34     43.02 o
  -6  -5  12      293.76      281.51     43.47 o
  -5  -5  12      299.45      210.84     44.04 o
  -4  -5  12       23.91        2.11     77.28 o
  -3  -5  12      717.77      660.13     58.22 o
  -2  -5  12       79.60      170.48     39.61 o
  -1  -5  12       25.43       99.23     46.73 o
   0  -5  12      156.61      222.69     42.28 o
   1  -5  12     2652.43     2605.28    132.05 o
   2  -5  12     2251.83     2152.71    163.81 o
   3  -5  12      326.06      381.98     49.17 o
   4  -5  12      179.03      198.53     45.42 o
   5  -5  12      397.45      342.78     33.42 o
  -9  -4  12        8.00       30.12     45.71 o
  -8  -4  12      354.08      327.84     46.00 o
  -7  -4  12       17.20       63.08     47.14 o
  -6  -4  12      483.82      517.40     43.90 o
  -5  -4  12       17.05       53.61     41.92 o
  -4  -4  12     2953.50     2875.24     60.54 o
  -3  -4  12     2813.03     2933.65    203.25 o
  -2  -4  12      889.64      877.75     89.54 o
  -1  -4  12      786.67      859.55     66.33 o
   0  -4  12     2195.85     2399.07     79.23 o
   1  -4  12     1585.10     1522.97    102.81 o
   2  -4  12      600.60      648.46     30.40 o
   3  -4  12      256.51      197.75     44.72 o
   4  -4  12       97.66      119.96     31.04 o
   5  -4  12        8.68       13.31     30.78 o
  -9  -3  12      109.46      132.98     48.32 o
  -8  -3  12      796.03      844.85     51.52 o
  -7  -3  12      153.83      140.81     49.22 o
  -6  -3  12       92.35       20.70     46.58 o
  -5  -3  12      858.90      900.18     61.57 o
  -4  -3  12     2189.87     2275.88    160.62 o
  -3  -3  12     2140.32     2137.98    145.02 o
  -2  -3  12     2764.54     2932.53    161.60 o
  -1  -3  12      550.43      636.62     61.20 o
   0  -3  12        4.34       45.55     36.38 o
   1  -3  12        4.10      -11.63     32.16 o
   2  -3  12      128.18      121.54     28.42 o
   3  -3  12       15.42       43.77     37.76 o
   4  -3  12      417.54      348.24     27.81 o
 -10  -2  12        7.41       -2.88     54.84 o
  -9  -2  12      257.94      258.67     54.31 o
  -8  -2  12     1244.88     1090.49     54.12 o
  -7  -2  12     1859.27     1604.16     76.59 o
  -6  -2  12      470.49      485.06     59.53 o
  -5  -2  12       32.23       40.22     45.18 o
  -4  -2  12      181.87      223.19     50.31 o
  -3  -2  12     2074.16     2200.37    193.37 o
  -2  -2  12       19.37       67.48     32.20 o
  -1  -2  12     2041.82     2096.93    147.63 o
   0  -2  12      945.22      995.79     43.41 o
   1  -2  12       36.79       36.66     27.34 o
   2  -2  12      358.78      323.68     47.23 o
   3  -2  12      942.38      789.38     37.53 o
   4  -2  12      380.15      336.50     30.55 o
 -10  -1  12       29.08       91.90     66.84 o
  -9  -1  12      141.97      209.57     70.32 o
  -8  -1  12     1351.32     1420.01     61.12 o
  -7  -1  12      587.30      604.83     49.09 o
  -6  -1  12      812.48      871.64     56.27 o
  -5  -1  12     1246.65     1225.61     78.49 o
  -4  -1  12       76.18      123.24     38.79 o
  -3  -1  12      567.15      562.39     33.99 o
  -2  -1  12     3234.86     3093.19    105.82 o
  -1  -1  12     1881.91     1720.63    154.66 o
   0  -1  12     1345.25     1198.31     78.08 o
   1  -1  12     1343.57     1118.58     89.14 o
   2  -1  12      520.99      511.87     37.13 o
   3  -1  12       21.99       22.62     35.39 o
   4  -1  12       24.35       45.70     39.12 o
 -11   0  12       17.37       37.97     50.83 o
 -10   0  12      151.84      184.24     47.29 o
  -9   0  12       61.41      106.77     43.80 o
  -8   0  12       89.45      118.59     44.41 o
  -7   0  12      532.83      550.13     44.41 o
  -6   0  12     1544.81     1551.05     74.13 o
  -5   0  12     3386.40     3372.58     86.64 o
  -4   0  12     5942.43     5806.19    160.54 o
  -3   0  12     2497.66     2344.54    125.81 o
  -2   0  12      264.29      245.07     27.21 o
  -1   0  12      904.15      796.11     64.32 o
   0   0  12     2405.70     2398.74    108.44 o
   1   0  12       92.16      188.45     36.18 o
   2   0  12      359.65      326.03     37.10 o
   3   0  12       12.19       23.50     56.82 o
   4   0  12       27.41       71.12     49.09 o
 -11   1  12       80.57       79.70     47.76 o
 -10   1  12      840.10      878.46     44.55 o
  -9   1  12     2073.74     2118.78     85.45 o
  -8   1  12      756.07      784.66     43.00 o
  -7   1  12      163.31      170.96     38.64 o
  -6   1  12     1795.55     1865.42     41.12 o
  -5   1  12     5175.08     5101.78    236.40 o
  -4   1  12     1077.38     1010.01     66.03 o
  -3   1  12      464.24      457.32     29.47 o
  -2   1  12      228.51      234.57     27.68 o
  -1   1  12      540.76      662.90     44.62 o
   0   1  12       38.14       95.46     32.83 o
   1   1  12      677.96      608.55     27.10 o
   2   1  12      110.04       89.68     39.84 o
   3   1  12        7.51        4.56     32.66 o
 -11   2  12      255.39      224.89    150.39 o
 -10   2  12     1877.27     1912.31     49.24 o
  -9   2  12      818.19      816.59     41.79 o
  -8   2  12       14.11       79.36     39.44 o
  -7   2  12        3.39       33.65     36.68 o
  -6   2  12       62.42      119.11     34.67 o
  -5   2  12       68.37      110.31     32.48 o
  -4   2  12      804.42      744.80     63.72 o
  -3   2  12      517.48      461.60     45.13 o
  -2   2  12      915.69      984.13     38.63 o
  -1   2  12     1224.66     1256.89     71.95 o
   0   2  12      611.47      584.60     25.42 o
   1   2  12       21.16       36.22     31.75 o
   2   2  12      158.00      200.35     28.10 o
   3   2  12      416.27      404.04     46.69 o
 -11   3  12       11.25      -41.78    133.68 o
 -10   3  12       24.32      -18.80     49.15 o
  -9   3  12       45.48       83.28     39.60 o
  -8   3  12      175.08      229.58     38.51 o
  -7   3  12     2114.37     2177.07     89.74 o
  -6   3  12     3654.62     3759.70    176.73 o
  -5   3  12      835.32      784.44     67.83 o
  -4   3  12       56.51       83.66     27.34 o
  -3   3  12     2280.88     2259.66     45.95 o
  -2   3  12     2590.52     2684.13     84.50 o
  -1   3  12      368.02      388.72     40.75 o
   0   3  12       10.17       50.07     25.77 o
   1   3  12      451.37      462.83     44.22 o
   2   3  12      313.69      338.76     52.76 o
 -11   4  12      679.91      793.03    118.36 o
  -9   4  12       54.33       33.45     40.75 o
  -8   4  12     1579.97     1572.31    100.31 o
  -7   4  12     3978.36     4018.25    215.03 o
  -6   4  12      500.28      503.59     34.67 o
  -5   4  12       25.69       48.88     38.04 o
  -4   4  12     1058.39     1032.71     38.36 o
  -3   4  12     1468.27     1511.93    110.03 o
  -2   4  12        6.23       -3.78     27.88 o
  -1   4  12       21.73       72.28     28.02 o
   0   4  12       76.61       92.20     26.53 o
   1   4  12        1.05       49.83     36.16 o
   2   4  12      120.42      179.24     50.45 o
 -11   5  12      413.02      445.60    103.04 o
  -9   5  12      133.49      148.13     41.54 o
  -8   5  12      567.43      633.41     49.52 o
  -7   5  12      168.08      155.12     34.93 o
  -6   5  12      131.58      150.85     28.99 o
  -5   5  12      190.58      176.26     37.15 o
  -4   5  12        6.86       11.32     29.28 o
  -3   5  12      378.95      447.84     33.02 o
  -2   5  12       12.69       69.09     43.45 o
  -1   5  12       12.62       27.41     25.79 o
   0   5  12      344.17      345.87     55.76 o
   1   5  12      535.24      540.73     37.48 o
  -9   6  12      496.51      532.77     48.74 o
  -8   6  12      604.37      672.03     38.06 o
  -7   6  12       20.71       33.93     32.57 o
  -6   6  12        7.04        9.59     40.03 o
  -5   6  12     1546.41     1519.05     55.34 o
  -4   6  12     1865.35     1933.50     57.28 o
  -3   6  12      169.83      262.16     29.95 o
  -2   6  12       25.02       19.81     27.16 o
  -1   6  12      990.67      834.18    114.40 o
   0   6  12      568.24      526.88     27.73 o
  -9   7  12     1015.45      918.17     46.95 o
  -8   7  12      135.39      122.57     36.32 o
  -7   7  12       17.93       64.26     37.47 o
  -6   7  12      732.03      697.62     40.87 o
  -5   7  12     1406.05     1409.70     31.93 o
  -4   7  12      207.32      220.96     27.99 o
  -3   7  12      110.28      162.60     27.66 o
  -2   7  12      473.66      482.48     37.74 o
  -1   7  12       84.06      119.29     28.47 o
  -9   8  12      163.80       85.58     40.70 o
  -8   8  12      271.71      328.37     35.41 o
  -7   8  12      199.00      249.43     36.18 o
  -6   8  12       14.81       91.46     31.23 o
  -5   8  12       12.11       59.69     29.45 o
  -4   8  12      249.49      289.09     27.88 o
  -3   8  12      172.63      240.81     28.89 o
  -2   8  12       71.43      116.95     32.01 o
  -9   9  12      314.73      291.03     79.29 o
  -8   9  12      213.62      310.30     65.80 o
  -7   9  12      107.11       92.75     34.49 o
  -6   9  12       93.90      110.44     30.51 o
  -5   9  12        5.23       23.65     31.22 o
  -4   9  12       10.14       16.08     29.23 o
  -8  10  12      142.43      117.81     44.49 o
  -7  10  12      247.91      248.74     35.81 o
  -6  10  12      136.96      160.09     31.76 o
  -1 -10  13       89.79       76.53     33.28 o
   0 -10  13      377.35      321.70     48.60 o
   1 -10  13      301.36      311.04     59.36 o
  -3  -9  13      153.61      185.15     36.62 o
  -2  -9  13       24.29       16.49     45.60 o
  -1  -9  13       83.64      109.49     46.21 o
   0  -9  13      112.41      165.99     33.10 o
   1  -9  13       14.90       76.28     35.03 o
   2  -9  13        5.56       63.34     34.27 o
  -5  -8  13       55.04       74.50     62.66 o
  -4  -8  13      100.18      134.23     37.15 o
  -3  -8  13       15.34      -10.44     36.07 o
  -2  -8  13      118.34      156.64     47.20 o
  -1  -8  13      353.47      292.90     50.43 o
   0  -8  13       85.33       93.38     57.42 o
   1  -8  13        6.37       60.98     49.85 o
   2  -8  13      102.31       84.56     34.24 o
   3  -8  13      370.01      286.90     36.44 o
  -6  -7  13      292.69      252.98     41.61 o
  -5  -7  13      159.71      126.82     43.86 o
  -4  -7  13        2.67       49.32     37.87 o
  -3  -7  13      149.04      161.64     35.57 o
  -2  -7  13     1273.34     1259.77    132.29 o
  -1  -7  13      965.03      983.07     38.89 o
   0  -7  13      126.77      152.28     35.78 o
   1  -7  13       50.11       98.60     34.21 o
   2  -7  13      232.89      264.10     33.11 o
   3  -7  13      224.11      242.37     42.61 o
  -7  -6  13      438.06      477.06     60.57 o
  -6  -6  13      855.52      924.47     98.52 o
  -5  -6  13      397.74      392.95     39.93 o
  -4  -6  13      113.42      126.92     36.20 o
  -3  -6  13      422.85      540.29     52.91 o
  -2  -6  13      515.85      570.55     37.66 o
  -1  -6  13      501.74      517.66     39.89 o
   0  -6  13      391.61      411.71     35.18 o
   1  -6  13       72.17      130.15     34.05 o
   2  -6  13        4.74      -12.06     34.63 o
   3  -6  13       45.79       35.24     33.01 o
  -8  -5  13       65.88      116.78     43.02 o
  -7  -5  13      275.89      358.44    103.04 o
  -6  -5  13      523.55      526.97     45.89 o
  -5  -5  13      554.03      529.11     40.24 o
  -4  -5  13       42.44        4.18     52.91 o
  -3  -5  13      106.54      188.46     39.64 o
  -2  -5  13       34.89       50.73     38.10 o
  -1  -5  13      707.24      832.59     48.40 o
   0  -5  13        4.95       63.71     51.76 o
   1  -5  13      732.23      670.61     34.22 o
   2  -5  13      224.83      223.86     32.11 o
   3  -5  13        6.94       35.67     44.72 o
   4  -5  13      117.72      110.50     39.19 o
  -8  -4  13      111.81      123.51     47.19 o
  -7  -4  13        3.69       34.46     44.31 o
  -6  -4  13      393.83      457.44     64.06 o
  -5  -4  13        2.03       66.14     53.61 o
  -4  -4  13      713.01      762.94     43.85 o
  -3  -4  13      633.90      723.37     61.37 o
  -2  -4  13       17.81       94.21     37.99 o
  -1  -4  13      292.78      322.20     34.30 o
   0  -4  13     1271.44     1322.30     48.14 o
   1  -4  13      880.48      878.94     67.35 o
   2  -4  13      475.44      434.71     29.48 o
   3  -4  13      439.26      416.29     29.67 o
   4  -4  13      237.94      251.89     31.44 o
  -9  -3  13      281.22      322.05     83.20 o
  -8  -3  13      405.79      328.43     52.54 o
  -7  -3  13      171.01      269.45     64.75 o
  -6  -3  13      215.58      219.32     69.63 o
  -5  -3  13      709.40      761.72     46.94 o
  -4  -3  13     1032.54     1025.98     53.59 o
  -3  -3  13     1541.24     1505.29     99.45 o
  -2  -3  13     2323.86     2372.91    126.82 o
  -1  -3  13      854.13      932.25     49.33 o
   0  -3  13      187.00      171.75     56.88 o
   1  -3  13      626.31      608.76     29.55 o
   2  -3  13      917.14      819.84     51.36 o
   3  -3  13       14.94       75.71     29.91 o
  -9  -2  13      132.38      218.62     66.84 o
  -8  -2  13      956.54      923.23     74.50 o
  -7  -2  13     1139.15     1086.88     53.24 o
  -6  -2  13      399.08      410.99     47.75 o
  -5  -2  13       85.49      113.12     42.91 o
  -4  -2  13     1463.46     1524.52    105.29 o
  -3  -2  13     2727.90     2891.13    132.18 o
  -2  -2  13      459.32      474.34     37.18 o
  -1  -2  13      410.54      429.11     53.23 o
   0  -2  13        2.38       -9.97     29.07 o
   1  -2  13      137.04      135.97     72.46 o
   2  -2  13       81.23      137.16     48.64 o
   3  -2  13      415.16      343.83     53.93 o
 -10  -1  13       42.68       32.84     60.08 o
  -9  -1  13      162.98      148.99     61.87 o
  -8  -1  13      988.02      982.03     50.29 o
  -7  -1  13      216.80      231.98     45.72 o
  -6  -1  13      110.24      152.90     42.15 o
  -5  -1  13        7.77       68.97     42.91 o
  -3  -1  13       11.89       -9.32     32.11 o
  -2  -1  13      699.27      685.07     40.70 o
  -1  -1  13      697.03      679.21     34.87 o
   0  -1  13      961.10      887.89     44.72 o
   1  -1  13     1235.43     1106.01     66.53 o
   2  -1  13      590.66      489.41     41.59 o
   3  -1  13       92.61       52.83     28.84 o
 -10   0  13       33.24       23.25     47.97 o
  -9   0  13        8.06       46.13     45.72 o
  -8   0  13        1.58       63.91     43.79 o
  -7   0  13       14.55       59.03     40.71 o
  -6   0  13      280.76      306.94     39.00 o
  -5   0  13     1750.98     1729.87     86.58 o
  -4   0  13     2160.82     2113.25     89.31 o
  -3   0  13      314.92      386.89     31.65 o
  -2   0  13      709.99      646.66     62.21 o
  -1   0  13     2264.79     2024.02    137.08 o
   0   0  13     2369.39     2149.92    168.23 o
   1   0  13      201.66      143.86     35.41 o
   2   0  13        3.02       34.38     35.61 o
   3   0  13       51.69      107.90     35.63 o
 -10   1  13      360.07      358.79     44.14 o
  -9   1  13      764.21      735.93     45.00 o
  -8   1  13       46.93       33.66     40.54 o
  -7   1  13       31.19      100.82     39.01 o
  -6   1  13     2941.89     2869.80     78.80 o
  -5   1  13     5674.68     5536.43    252.69 o
  -4   1  13      723.48      731.67     45.11 o
  -3   1  13       49.20       59.56     29.26 o
  -2   1  13      591.77      490.79     56.60 o
  -1   1  13      491.35      478.42     33.99 o
   0   1  13       30.58       71.24     36.55 o
   1   1  13      203.97      260.24     37.32 o
   2   1  13       48.21       59.50     40.79 o
 -11   2  13      246.85      266.95     63.81 o
 -10   2  13     1079.48     1127.80     43.93 o
  -9   2  13      972.09      910.69     54.65 o
  -8   2  13      129.45      132.18     37.28 o
  -7   2  13      759.68      793.21     49.68 o
  -6   2  13     1444.23     1490.22     55.57 o
  -5   2  13      452.67      431.33     32.46 o
  -4   2  13       33.41      100.41     72.73 o
  -3   2  13        5.38       37.42     30.73 o
  -2   2  13      586.77      575.90     84.25 o
  -1   2  13      803.28      854.81     83.55 o
   0   2  13      230.11      225.88     40.08 o
   1   2  13       46.69       66.10     28.34 o
   2   2  13      319.03      357.01     45.18 o
 -11   3  13       79.40      125.11     54.19 o
 -10   3  13      293.79      235.12     45.75 o
  -9   3  13      420.46      410.68     41.64 o
  -8   3  13       26.70       55.79     37.74 o
  -7   3  13      522.72      575.10     37.11 o
  -6   3  13     1421.71     1458.90     77.52 o
  -5   3  13       55.66       76.85     30.05 o
  -4   3  13      103.62       88.84     31.41 o
  -3   3  13     2562.17     2434.01    123.24 o
  -2   3  13     2685.28     2617.15    182.07 o
  -1   3  13      117.84      133.54     31.21 o
   0   3  13       22.50      106.13     30.78 o
   1   3  13      315.32      229.85     59.92 o
 -11   4  13      160.91      209.44     51.52 o
 -10   4  13       44.12       38.99     53.61 o
  -9   4  13        4.83       49.59     40.39 o
  -8   4  13     1478.34     1578.49     50.07 o
  -7   4  13     3240.45     3318.85    118.61 o
  -6   4  13      514.76      434.69     40.10 o
  -5   4  13       89.03      167.50     27.44 o
  -4   4  13     1214.90     1282.23     60.92 o
  -3   4  13     1044.90     1006.92     31.15 o
  -1   4  13       60.70      124.20     27.97 o
 -11   5  13      361.66      348.13     56.40 o
 -10   5  13      203.55      229.07     50.13 o
  -9   5  13      678.79      677.65     44.03 o
  -8   5  13      807.92      802.15     40.35 o
  -7   5  13      834.83      737.58     66.52 o
  -6   5  13      566.79      558.71     55.88 o
  -5   5  13      359.59      437.89     36.77 o
  -4   5  13       89.34      181.47     34.08 o
  -3   5  13      187.87      229.55     28.03 o
  -2   5  13       59.97      155.57     42.25 o
  -1   5  13       72.50       93.75     28.31 o
   0   5  13      331.83      297.90     31.32 o
 -10   6  13      205.78      178.24     55.70 o
  -9   6  13       48.06      105.16     41.23 o
  -8   6  13        2.87       24.82     41.46 o
  -7   6  13      394.37      384.80     32.32 o
  -6   6  13       21.93       77.45     37.66 o
  -5   6  13      652.24      631.59     29.72 o
  -4   6  13      704.86      699.43     29.81 o
  -3   6  13       36.63       68.42     28.45 o
  -2   6  13       20.64       45.36     46.30 o
  -1   6  13      325.02      323.13     27.89 o
 -10   7  13      362.49      350.21     47.35 o
  -9   7  13      721.13      646.47     44.23 o
  -8   7  13       63.75       98.75     36.33 o
  -7   7  13      148.37      191.16     30.27 o
  -6   7  13      471.34      505.16     38.32 o
  -5   7  13      330.75      378.85     31.25 o
  -4   7  13      116.43      138.42     31.26 o
  -3   7  13      336.36      301.16     29.25 o
  -2   7  13      196.39      263.30     48.11 o
  -9   8  13      481.41      409.65     43.45 o
  -8   8  13      731.90      680.53     52.26 o
  -7   8  13      293.48      341.36     40.93 o
  -6   8  13       12.73       65.04     32.68 o
  -5   8  13        8.77       48.06     30.37 o
  -4   8  13      338.09      395.71     31.16 o
  -8   9  13       99.97      162.23     42.98 o
  -7   9  13       85.24       38.16     38.36 o
  -6   9  13       10.57       70.29     32.02 o
  -1  -9  14      171.45      128.13     34.80 o
  -4  -8  14      296.82      325.79     33.29 o
  -3  -8  14      261.65      268.75     59.88 o
  -2  -8  14        5.57       -1.39     52.22 o
  -1  -8  14       96.74      125.78     36.84 o
   0  -8  14        9.29      -12.95     32.89 o
   1  -8  14        9.52       42.74     32.08 o
  -5  -7  14       10.52       47.13     38.47 o
  -4  -7  14       94.27      256.22     59.18 o
  -3  -7  14       26.55      -24.37     52.22 o
  -2  -7  14      617.49      691.69     36.83 o
  -1  -7  14      603.27      579.43     35.64 o
   0  -7  14      163.92      172.90     35.17 o
   1  -7  14      220.03      251.75     35.86 o
   2  -7  14      309.86      318.86     46.03 o
  -6  -6  14      353.32      325.85     40.47 o
  -5  -6  14      257.52      307.05     61.97 o
  -4  -6  14      316.41      461.61     53.61 o
  -3  -6  14      453.84      417.39     41.15 o
  -2  -6  14      582.78      579.10     44.32 o
  -1  -6  14      535.21      547.85     37.93 o
   0  -6  14      271.70      293.30     62.06 o
   1  -6  14       52.72      109.84     35.12 o
   2  -6  14        8.72       46.67     34.13 o
  -7  -5  14      359.01      296.89     70.67 o
  -6  -5  14      910.30      922.53     65.45 o
  -5  -5  14      983.74      969.88     63.36 o
  -4  -5  14      167.25      162.58     42.53 o
  -3  -5  14        7.37       38.10     42.41 o
  -2  -5  14      272.63      289.84     37.82 o
  -1  -5  14      405.77      431.18     37.25 o
   0  -5  14        0.45       32.73     34.04 o
   1  -5  14      187.41      165.52     32.61 o
   2  -5  14       15.48       55.43     31.96 o
  -8  -4  14       12.05       82.85     71.02 o
  -7  -4  14      135.36       93.99     71.02 o
  -6  -4  14      452.18      462.31     63.36 o
  -5  -4  14       53.47       42.97     46.08 o
  -4  -4  14      335.55      356.82     45.13 o
  -3  -4  14      156.38      236.87     44.75 o
  -2  -4  14        2.53       56.11     37.01 o
  -1  -4  14       83.98      108.20     34.25 o
   0  -4  14      292.34      336.88     31.80 o
   1  -4  14      212.21      200.68     34.82 o
   2  -4  14      194.18      200.75     62.07 o
  -8  -3  14       41.84       15.32     72.41 o
  -7  -3  14       45.09       71.44     56.16 o
  -6  -3  14       35.27       65.14     47.36 o
  -5  -3  14       93.77      156.98     44.58 o
  -4  -3  14      332.24      377.67     44.66 o
  -3  -3  14     1062.98     1131.79    152.71 o
  -2  -3  14      981.25     1042.99     59.69 o
  -1  -3  14      134.18      195.57     31.72 o
   0  -3  14       79.99      118.87     33.01 o
   1  -3  14      552.05      572.90     37.35 o
   2  -3  14      522.42      521.17     32.57 o
  -9  -2  14      154.38      158.15     61.71 o
  -8  -2  14      873.47      784.22     59.03 o
  -7  -2  14     1182.35     1121.54     68.90 o
  -6  -2  14      108.62      142.59     45.64 o
  -5  -2  14       73.66       54.11     43.50 o
  -4  -2  14     1375.93     1442.63     58.75 o
  -3  -2  14     2281.13     2239.32    161.03 o
  -2  -2  14      183.82      229.95     32.41 o
  -1  -2  14        8.12       26.51     41.09 o
   0  -2  14      215.37      219.09     29.38 o
   1  -2  14      183.44      247.59     32.46 o
   2  -2  14        2.38       79.62     30.22 o
  -9  -1  14      511.44      472.53     64.81 o
  -8  -1  14     1401.89     1292.24     54.08 o
  -7  -1  14      378.47      350.63     46.52 o
  -6  -1  14       23.49       33.46     41.72 o
  -5  -1  14      138.81      174.45     39.74 o
  -4  -1  14      371.59      404.05     48.14 o
  -3  -1  14       10.48       43.63     35.16 o
  -2  -1  14        9.73       14.20     32.58 o
   0  -1  14      115.47      128.15     27.39 o
   1  -1  14      415.49      330.90     28.85 o
   2  -1  14       92.38      151.92     35.47 o
 -10   0  14        5.15       47.24     51.06 o
  -9   0  14        7.34       78.76     46.27 o
  -8   0  14       58.42      120.17     45.81 o
  -7   0  14       30.00       21.40     40.40 o
  -6   0  14        3.90       61.24     39.70 o
  -5   0  14      713.68      682.23     38.94 o
  -4   0  14      611.88      606.26     34.14 o
  -3   0  14       48.30       93.44     35.91 o
  -2   0  14      109.24      101.35     31.02 o
  -1   0  14     1365.92     1168.46     77.93 o
   0   0  14     1374.01     1263.39     75.66 o
   1   0  14      164.59      168.27     28.54 o
 -10   1  14      513.35      538.95     46.67 o
  -9   1  14      328.53      390.13     44.62 o
  -8   1  14       15.40       45.13     39.64 o
  -7   1  14       12.75       57.00     37.91 o
  -6   1  14     1497.71     1479.23     52.75 o
  -5   1  14     1759.17     1742.17     63.71 o
  -4   1  14      346.78      342.76     32.86 o
  -3   1  14      373.91      380.92     46.13 o
  -2   1  14     1637.36     1522.16    148.48 o
  -1   1  14      694.89      624.74     26.51 o
   0   1  14      100.58      162.72     35.22 o
   1   1  14       59.08       78.10     58.56 o
 -10   2  14      643.88      631.01     47.87 o
  -9   2  14      208.63      256.22     43.12 o
  -8   2  14      110.75       87.84     39.84 o
  -7   2  14      445.18      484.65     38.37 o
  -6   2  14      868.70      858.88     57.84 o
  -5   2  14      431.62      450.26     50.33 o
  -4   2  14      600.01      651.05     29.94 o
  -3   2  14      425.11      494.33     28.82 o
  -2   2  14       27.37       15.94     27.20 o
  -1   2  14      113.54      108.83     80.77 o
   0   2  14        1.57      117.19     65.70 o
   1   2  14       14.64      -11.16     38.67 o
 -10   3  14      317.40      284.32     45.47 o
  -9   3  14      712.25      665.88     42.05 o
  -8   3  14      184.97      201.71     38.24 o
  -7   3  14        8.51       90.69     35.82 o
  -5   3  14      194.59      192.47     30.01 o
  -4   3  14        7.59       25.38     28.57 o
  -3   3  14     1101.97     1102.28     39.64 o
  -2   3  14     1310.08     1256.32    119.76 o
  -1   3  14       98.52      164.84     38.87 o
   0   3  14      191.03      200.03     30.14 o
 -10   4  14      317.40      337.41     45.24 o
  -9   4  14       95.88      111.77     40.68 o
  -8   4  14      480.64      493.67     37.19 o
  -7   4  14      748.95      796.92     36.62 o
  -6   4  14      168.20      237.81     31.17 o
  -5   4  14      316.61      293.92     36.90 o
  -4   4  14     1180.74     1110.36    116.97 o
  -3   4  14     1018.66      997.50     55.70 o
  -2   4  14      291.43      298.65     42.99 o
  -1   4  14      319.34      314.71     32.17 o
 -10   5  14       28.36       28.55     56.40 o
  -9   5  14      276.30      282.52     39.54 o
  -8   5  14      360.87      423.96     36.53 o
  -7   5  14      593.56      586.68     41.91 o
  -6   5  14     1233.78     1241.23    102.45 o
  -5   5  14      563.47      591.46     56.74 o
  -4   5  14        9.03       95.34     34.39 o
  -3   5  14       41.16       47.63     48.02 o
  -2   5  14      117.63      140.17     38.18 o
  -9   6  14       10.02       61.83     40.83 o
  -8   6  14      138.89      114.34     34.32 o
  -7   6  14      824.89      784.95     54.09 o
  -6   6  14       69.14      111.38     43.99 o
  -5   6  14      310.21      357.11     36.42 o
  -4   6  14      106.66      141.05     30.35 o
  -3   6  14        1.47        5.97     30.50 o
  -9   7  14       16.28       40.65     41.73 o
  -8   7  14        1.70       58.61     36.73 o
  -7   7  14      131.87      156.79     32.27 o
  -6   7  14      460.00      428.77     39.35 o
  -5   7  14      190.94      181.14     31.63 o
  -4   7  14      222.63      181.86     32.00 o
  -3  -7  15       29.92      120.81     43.52 o
  -2  -7  15       65.38       69.91     36.99 o
  -1  -7  15       81.95      145.68     35.48 o
   0  -7  15       28.55       12.83     37.27 o
  -5  -6  15       19.54      106.53     61.27 o
  -4  -6  15       52.41      108.00     44.10 o
  -3  -6  15      124.68      156.85     40.97 o
  -2  -6  15      398.20      390.81     37.60 o
  -1  -6  15      785.02      671.87     39.12 o
   0  -6  15      502.09      492.87     65.42 o
  -6  -5  15      736.71      614.89     54.31 o
  -5  -5  15      807.16      700.50     44.83 o
  -4  -5  15      193.03      233.18     43.11 o
  -3  -5  15      128.84      232.51     41.84 o
  -2  -5  15      726.90      804.99     37.53 o
  -1  -5  15      666.22      732.22     69.98 o
   0  -5  15       50.52       62.96     35.77 o
   1  -5  15        9.31       51.54     34.17 o
  -7  -4  15      452.27      437.56     49.76 o
  -6  -4  15      939.16      979.54     51.67 o
  -5  -4  15      314.17      392.83     75.03 o
  -4  -4  15        2.86      127.69     42.85 o
  -3  -4  15        3.23       15.79     40.97 o
  -2  -4  15        2.42      111.08     39.19 o
  -1  -4  15       54.46      123.17     35.45 o
   0  -4  15       48.59       80.18     47.13 o
   1  -4  15       79.09       61.10     31.54 o
  -7  -3  15        3.55       14.66     54.67 o
  -6  -3  15       14.80       84.88     48.02 o
  -5  -3  15        3.19      110.26     44.55 o
  -4  -3  15      193.03      200.47     44.05 o
  -3  -3  15      817.71      752.15     84.89 o
  -2  -3  15      735.21      717.99     51.65 o
  -1  -3  15      142.45      185.11     33.55 o
   0  -3  15       99.10       83.14     50.05 o
   1  -3  15      451.72      364.08     38.29 o
  -8  -2  15      535.80      506.94     60.14 o
  -7  -2  15      583.67      526.76     51.94 o
  -6  -2  15       38.42       90.99     47.53 o
  -5  -2  15      129.45      130.44     65.42 o
  -4  -2  15     1352.03     1289.72     60.45 o
  -3  -2  15     1147.16     1155.86     49.75 o
  -2  -2  15      221.57      269.89     38.72 o
  -1  -2  15       50.63      134.07     33.58 o
   0  -2  15      204.84      174.11     57.89 o
   1  -2  15       56.04      126.67     35.76 o
  -8  -1  15      973.51      932.56     53.28 o
  -7  -1  15      473.44      437.99     46.93 o
  -6  -1  15      190.96      179.86     42.37 o
  -5  -1  15      412.98      512.60     42.30 o
  -4  -1  15      128.64      148.98     37.54 o
  -3  -1  15       17.55       77.10     34.96 o
  -2  -1  15       60.85      108.59     37.08 o
  -1  -1  15        7.00       69.05     29.22 o
   0  -1  15       70.61      106.22     30.62 o
  -9   0  15      148.06      128.57     49.50 o
  -8   0  15      198.78      168.86     45.86 o
  -7   0  15      313.92      375.83     42.34 o
  -6   0  15       31.05       81.82     38.91 o
  -5   0  15      262.65      270.30     37.79 o
  -4   0  15      318.37      323.58     49.52 o
  -3   0  15       51.40       35.42     38.87 o
  -2   0  15       12.73       40.69     53.90 o
  -1   0  15      612.39      489.84     29.16 o
   0   0  15      434.24      382.76     33.81 o
  -9   1  15      104.69      107.86     45.56 o
  -8   1  15       11.04       62.11     42.47 o
  -7   1  15       19.08       22.38     40.00 o
  -6   1  15      659.49      655.75     39.91 o
  -5   1  15      851.01      777.53     50.59 o
  -4   1  15       97.32      117.10     31.98 o
  -3   1  15      154.95      133.02     63.68 o
  -2   1  15      618.83      485.24     35.60 o
  -1   1  15      287.11      288.53     38.50 o
   0   1  15      143.23      141.74     36.18 o
  -9   2  15      234.54      293.78     43.64 o
  -8   2  15      227.17      249.35     38.75 o
  -7   2  15      314.31      366.78     38.77 o
  -6   2  15      207.18      150.11     35.84 o
  -5   2  15      378.81      360.88     56.01 o
  -4   2  15      767.79      742.10     57.41 o
  -3   2  15      318.88      335.34     29.34 o
  -2   2  15        2.74       14.60     41.20 o
  -1   2  15       13.64      106.02     32.70 o
  -9   3  15      515.88      485.88     43.43 o
  -8   3  15      129.20      172.22     38.74 o
  -7   3  15       11.98      106.46     36.56 o
  -6   3  15      148.69      198.53     33.67 o
  -5   3  15      582.98      604.38     44.64 o
  -4   3  15       60.81       69.84     29.53 o
  -3   3  15      158.01       81.75     29.47 o
  -2   3  15       39.89       53.90     53.26 o
  -9   4  15       27.26       57.86     41.08 o
  -8   4  15      130.26      160.22     43.51 o
  -7   4  15       58.98      107.61     34.32 o
  -6   4  15       14.70       35.24     65.74 o
  -5   4  15      191.71      191.64     40.99 o
  -4   4  15      408.76      359.39     54.84 o
  -3   4  15      168.90       95.09     37.81 o
  -2   4  15      197.89      236.72     95.04 o
  -9   5  15       37.22      106.22     39.09 o
  -8   5  15       48.16       86.88     37.47 o
  -7   5  15      278.39      354.03     39.47 o
  -6   5  15      841.83      808.23     58.29 o
  -5   5  15      333.44      324.21     29.77 o
  -4   5  15       91.12       57.40     38.63 o
  -8   6  15      244.60      232.76     37.79 o
  -7   6  15      936.13      818.22     63.05 o
  -6   6  15      174.23      145.63     32.80 o
  -5   6  15        4.30      109.22     39.94 o
  -4  -5  16       24.24       95.03     45.02 o
  -3  -5  16       87.59       59.40     42.70 o
  -2  -5  16      538.97      552.48     71.05 o
  -5  -4  16      231.36      249.02     47.00 o
  -4  -4  16      217.03      230.30     45.95 o
  -3  -4  16      180.64      125.49     44.28 o
  -2  -4  16      148.40      201.82     60.70 o
  -1  -4  16       27.87       68.59     36.13 o
  -6  -3  16      145.52       86.33     47.24 o
  -5  -3  16      191.45      210.89     47.75 o
  -4  -3  16        0.33       17.41     45.13 o
  -3  -3  16      228.77      258.35     40.74 o
  -2  -3  16      127.87      128.31     38.59 o
  -7  -2  16       36.77       49.94     51.42 o
  -6  -2  16        5.84       83.13     47.70 o
  -5  -2  16       57.71      100.45     43.28 o
  -4  -2  16      943.11      860.00     43.06 o
  -3  -2  16      849.22      768.76     40.47 o
  -2  -2  16      316.80      266.90     36.46 o
  -1  -2  16      306.74      342.94     37.99 o
  -7  -1  16      357.47      326.72     47.75 o
  -6  -1  16      332.08      390.97     60.15 o
  -5  -1  16      530.11      507.48     40.45 o
  -4  -1  16      456.72      431.20     39.43 o
  -3  -1  16      385.93      287.79     39.82 o
  -2  -1  16      297.91      283.50     35.40 o
  -1  -1  16        7.07       48.02     31.12 o
  -8   0  16      579.43      548.41     66.25 o
  -7   0  16      719.76      667.11     55.16 o
  -6   0  16       75.27      114.18     39.94 o
  -5   0  16       58.60       75.58     40.15 o
  -3   0  16      102.81      102.94     33.26 o
  -2   0  16       40.45       50.50     33.83 o
  -8   1  16      168.54      161.99     45.05 o
  -7   1  16        0.10       51.30     40.74 o
  -6   1  16      533.96      514.13     52.12 o
  -5   1  16      538.04      500.17     37.49 o
  -4   1  16      164.77      126.48     34.09 o
  -3   1  16      242.67      228.43     30.97 o
  -2   1  16      481.61      378.24     66.83 o
  -8   2  16      188.86      276.78     41.84 o
  -7   2  16      183.59      180.04     42.22 o
  -6   2  16      174.06      111.78     37.39 o
  -5   2  16      526.22      452.48     34.48 o
  -4   2  16      626.29      576.44     52.53 o
  -3   2  16      138.37      186.93     31.29 o
  -7   3  16       14.56       39.07     38.00 o
  -6   3  16      196.69      177.40     33.86 o
  -5   3  16      585.65      579.22     32.37 o
  -4   3  16        5.60       24.53     31.26 o
  -7   4  16        3.29       -9.79     35.82 o
  -6   4  16        1.47        8.27     32.35 o
  -5   4  16      103.25      104.29     31.79 o
 
